# Supplementary material for: Tuberomics: a molecular profiling for the adaption of edible fungi (Tuber magnatum Pico) to different natural environments
Source: BMC Genomics. 2020 Jan 29;21:90. doi: 10.1186/s12864-020-6522-3 (PMC6988325; doi:10.1186/s12864-020-6522-3)
Supplement: Supplementary file 11 — Additional file 11: Data file S1. Differentially expressed genes (DEGs) data related to sample comparisons. Data sheets A) DEGs related to comparison San Miniato (SM) vs Alba (AL); B) DEGs related to comparison Isernia (IS) vs Alba (AL); C) DEGs identified in both the comparisons (SMvsAL, ISvsAL); D) DEGs identified only in San Miniato (SM) vs Alba (AL); E) DEGs identified only in Isernia (IS) vs Alba (AL); F) Gene specificty reported in TPM (transcripts per million) for each sample. [file 12864_2020_6522_MOESM11_ESM.xlsx]

## Sheet: DEGs SMvsAL 5% FDR
Data_Sheet_S1_A: Differentially expressed genes (DEGs) related to comparison San Miniato (SM) vs Alba (AL).
T. magantum gene ID	baseMean	log2FoldChange	lfcSE	stat	pvalue	padj
comp10001	34.7977	3.90281	0.810821	4.8134	1.48385e-06	1.31165e-05
comp10050	35.687	8.97709	1.66483	5.39219	6.96027e-08	8.49638e-07
comp10080	23.4504	2.41055	0.86648	2.78201	0.00540239	0.0175387
comp10253	85.3303	2.87487	0.781176	3.68018	0.000233071	0.00116513
comp10383	490.727	1.67683	0.596289	2.8121	0.00492189	0.016249
comp10384	2842.6	-1.09193	0.32247	-3.38615	0.0007088	0.00312651
comp10407	342.515	4.34468	0.437133	9.93905	2.81511e-23	4.26425e-21
comp10428	1865.97	-2.15938	0.401343	-5.3804	7.43225e-08	9.00654e-07
comp10453	2019.69	-2.46329	0.380921	-6.46666	1.00192e-10	2.36801e-09
comp10459	1623.15	2.31627	0.442382	5.23591	1.64174e-07	1.86092e-06
comp104755	30.442	2.81866	0.983469	2.86604	0.00415643	0.0141556
comp10477	919.29	-1.48223	0.367944	-4.02842	5.61523e-05	0.000333264
comp10481	1556.59	-1.02837	0.331397	-3.10315	0.00191475	0.00738958
comp10485	131.124	2.98674	0.551284	5.41779	6.03411e-08	7.48926e-07
comp10517	18.1312	8.00024	1.80186	4.43998	8.99678e-06	6.56775e-05
comp10536	1493.94	-0.762806	0.312428	-2.44154	0.0146247	0.0402616
comp10569	2312.06	-1.14363	0.370383	-3.08769	0.00201718	0.00771657
comp10587	987.324	-1.18871	0.289435	-4.10699	4.0085e-05	0.000246919
comp10594	306.036	3.37946	0.562479	6.00816	1.87639e-09	3.48361e-08
comp10602	1619.71	-1.02533	0.282821	-3.62538	0.000288533	0.00140781
comp10743	3015.58	-0.926044	0.318327	-2.90909	0.00362478	0.0126157
comp10744	964.602	-1.70463	0.628799	-2.71092	0.00670959	0.0210841
comp10757	241.136	1.73794	0.360222	4.82464	1.40259e-06	1.24795e-05
comp10761	948.097	-1.23307	0.271857	-4.53574	5.74013e-06	4.34633e-05
comp10763	2373.44	-1.18542	0.325832	-3.63813	0.000274628	0.00134681
comp10810	579.211	-2.62123	0.636226	-4.11997	3.7893e-05	0.0002345
comp10844	2841.86	-4.16062	0.957165	-4.34682	1.38127e-05	9.6098e-05
comp10856	36.1267	-2.72418	0.680739	-4.0018	6.2863e-05	0.000367528
comp10862	2395.21	-0.865812	0.267411	-3.23776	0.00120471	0.00493815
comp10890	1835.99	-1.22627	0.35076	-3.49605	0.000472206	0.00218711
comp10921	1964.3	-1.12436	0.405914	-2.76995	0.00560647	0.018133
comp10923	1213.79	-1.2988	0.407827	-3.18469	0.00144907	0.00577635
comp10933	1018.99	-0.826901	0.280585	-2.94706	0.00320809	0.0114648
comp10939	1953.47	-1.51777	0.325169	-4.66765	3.04662e-06	2.49763e-05
comp10944	9.09499	7.00497	2.12542	3.2958	0.000981415	0.00412689
comp10961	1197.12	-0.871885	0.299458	-2.91155	0.00359644	0.0125368
comp10997	1130.39	-1.87137	0.330996	-5.65377	1.56967e-08	2.35098e-07
comp11012	2330.97	1.34785	0.329168	4.09471	4.22701e-05	0.000259599
comp11015	1389.85	-1.41336	0.288135	-4.90519	9.33384e-07	8.64028e-06
comp11023	2083.67	-2.00005	0.458962	-4.35776	1.31398e-05	9.18959e-05
comp11075	2431.18	-0.871939	0.307478	-2.83578	0.0045714	0.0153108
comp11112	1106.5	2.82956	0.351904	8.04072	8.93131e-16	5.08779e-14
comp11134	1074.83	-1.62912	0.487716	-3.3403	0.000836867	0.00359158
comp11174	2852.17	-4.64844	1.6302	-2.85145	0.00435198	0.0146717
comp11182	11.1544	7.29915	2.10195	3.47257	0.000515505	0.00235816
comp11201	1031.02	-0.862252	0.340175	-2.53473	0.0112535	0.0321355
comp11215	132.591	1.79576	0.613675	2.92623	0.00343093	0.0120985
comp112751	11.3686	7.17081	2.14298	3.34619	0.000819315	0.00354133
comp11278	2157.15	-2.34581	0.362668	-6.46819	9.91827e-11	2.3525e-09
comp113136	22.3638	3.37324	1.00271	3.36414	0.00076782	0.00336016
comp113955	63.5473	9.80964	1.57269	6.23748	4.44678e-10	9.37905e-09
comp11429	898.67	-1.25628	0.28341	-4.43273	9.30489e-06	6.75567e-05
comp11434	10.0812	7.1533	2.09759	3.41025	0.000649038	0.0028916
comp11435	1582.49	-1.34331	0.317672	-4.22863	2.35122e-05	0.000152887
comp11544	2374.95	-1.22666	0.366947	-3.3429	0.000829092	0.0035697
comp11553	1227.87	-1.05313	0.416745	-2.52703	0.011503	0.0327363
comp11599	887.099	-1.79056	0.321936	-5.56184	2.66943e-08	3.69124e-07
comp11602	1206.81	-1.51775	0.292319	-5.19212	2.07911e-07	2.29425e-06
comp11610	874.736	-1.32176	0.481575	-2.74465	0.00605751	0.019373
comp11643	14.6787	7.6957	1.89149	4.06859	4.72986e-05	0.000286586
comp11648	376.32	-1.00352	0.373953	-2.68354	0.00728479	0.0224679
comp11732	1057.2	-0.856598	0.283649	-3.01992	0.00252839	0.00938431
comp11743	735.912	-1.34094	0.483481	-2.77351	0.00554549	0.0179508
comp11756	1384.74	-0.937827	0.346815	-2.70412	0.00684862	0.0214301
comp118201	27.6823	2.66617	0.794098	3.35749	0.000786538	0.00342408
comp118742	57.5937	9.66761	1.61175	5.99821	1.995e-09	3.67312e-08
comp11876	6971.96	-1.41412	0.352853	-4.00766	6.13226e-05	0.000360419
comp11877	100.722	3.08514	0.675687	4.56593	4.97279e-06	3.84944e-05
comp11883	5607.91	-2.99097	0.399184	-7.4927	6.74701e-14	2.88262e-12
comp11887	8.3537	6.88211	2.21938	3.10092	0.00192923	0.00743254
comp11895	1446.04	-0.912549	0.336961	-2.70818	0.00676539	0.0212294
comp11905	4726.49	-0.771537	0.308519	-2.50078	0.012392	0.0349821
comp11926	2878.5	-1.33959	0.376076	-3.56203	0.000368001	0.00175195
comp11932	2529.15	-2.85346	0.811561	-3.51602	0.000438071	0.00205038
comp11947	2335.4	2.19761	0.67163	3.27206	0.00106769	0.00444203
comp11982	989.436	-1.26849	0.373408	-3.39705	0.000681157	0.00302258
comp11983	6353.54	-1.32802	0.388516	-3.41817	0.000630435	0.00281437
comp11988	3041.88	-1.31607	0.304793	-4.31792	1.57504e-05	0.000107779
comp12019	5078.07	-1.17467	0.337219	-3.4834	0.000495094	0.00227572
comp12035	3891.14	-2.30102	0.388506	-5.92274	3.16623e-09	5.53882e-08
comp12039	20413.7	-3.49755	0.468028	-7.47295	7.84175e-14	3.24629e-12
comp12040	9614.51	-1.19572	0.331747	-3.6043	0.000312991	0.0015152
comp12041	638.002	-1.63045	0.404466	-4.03111	5.55145e-05	0.000330361
comp12059	10733.8	-1.93876	0.344638	-5.6255	1.84976e-08	2.71556e-07
comp12060	3269.67	11.7595	0.901012	13.0514	6.23882e-39	5.19772e-36
comp12062	7269.6	-1.14014	0.282114	-4.04141	5.31314e-05	0.000318454
comp12091	1686.51	3.32352	0.373158	8.90648	5.26791e-19	4.66401e-17
comp12096	9557.03	-2.36219	0.356998	-6.61682	3.67014e-11	9.40827e-10
comp12109	1272.24	-1.61259	0.441512	-3.65241	0.000259787	0.00128353
comp12122	2633.14	-0.952172	0.385088	-2.47261	0.0134131	0.037327
comp12125	3591.43	-1.19092	0.300893	-3.95796	7.55922e-05	0.000431355
comp12143	1431.83	-0.941672	0.293189	-3.21183	0.00131895	0.00533098
comp12174	4853.84	-0.756423	0.274633	-2.7543	0.0058817	0.0188832
comp12179	9057.99	-2.2536	0.273122	-8.25125	1.56742e-16	9.94938e-15
comp12185	3762.66	-1.93234	0.328515	-5.88205	4.05221e-09	6.97881e-08
comp12188	537.307	3.33637	0.550753	6.05783	1.37973e-09	2.65778e-08
comp12194	5794.55	-1.86702	0.363975	-5.12952	2.90478e-07	3.06335e-06
comp12201	1980.02	-1.23706	0.314307	-3.93582	8.29128e-05	0.000468714
comp12203	2849.98	-0.887577	0.330111	-2.68872	0.00717259	0.0221787
comp12206	4115.57	-2.11836	0.895987	-2.36428	0.0180654	0.0475348
comp12209	5263.07	-2.48661	0.290504	-8.55965	1.13207e-17	8.29148e-16
comp12234	7.69379	6.76326	2.36725	2.85701	0.00427659	0.0144835
comp12239	929.165	-1.5576	0.325105	-4.79106	1.65903e-06	1.43977e-05
comp12250	2637.01	-1.055	0.297319	-3.54838	0.000387614	0.00183353
comp12261	2502.28	1.45629	0.619303	2.3515	0.0186978	0.0488135
comp12268	4014.87	-2.6921	0.411627	-6.54016	6.14522e-11	1.51663e-09
comp12280	2918.06	1.35932	0.500837	2.71409	0.00664571	0.0209508
comp12281	2158.09	-1.36236	0.303958	-4.48206	7.39255e-06	5.51838e-05
comp12301	2964.33	-1.07234	0.278742	-3.84706	0.000119543	0.000645668
comp12313	37592.9	-1.56787	0.377871	-4.14923	3.33598e-05	0.000208773
comp12314	8235.63	-2.86901	0.49495	-5.79658	6.76823e-09	1.10294e-07
comp12325	479.501	2.67521	0.396064	6.75448	1.43347e-11	3.99751e-10
comp12327	2407.63	-1.3845	0.339428	-4.07891	4.52473e-05	0.000275158
comp12359	19298	-2.35887	0.41957	-5.62211	1.88636e-08	2.76321e-07
comp12379	23468	-4.83677	0.696192	-6.94746	3.71934e-12	1.14237e-10
comp12390	78184.8	-2.78949	0.248346	-11.2322	2.83194e-29	8.5795e-27
comp12393	188.615	1.97143	0.433969	4.54279	5.55149e-06	4.22382e-05
comp12402	76380.3	-1.76528	0.314787	-5.60787	2.04832e-08	2.9614e-07
comp12404	18299.8	2.87034	0.805712	3.56249	0.000367353	0.00175011
comp12411	101923	-2.30154	0.469727	-4.89974	9.59618e-07	8.84627e-06
comp12422	133147	2.39372	0.350268	6.83397	8.25937e-12	2.43578e-10
comp12426	1.61763e+06	-2.83043	0.459494	-6.15989	7.27964e-10	1.47027e-08
comp12440	1009.95	-1.47295	0.546735	-2.69409	0.00705814	0.0219006
comp12444	20210.1	-3.40055	0.640406	-5.31	1.09628e-07	1.28413e-06
comp12445	73515.7	-2.71318	0.264427	-10.2606	1.06006e-24	2.141e-22
comp12490	12877.8	-1.58123	0.336025	-4.70568	2.53016e-06	2.11322e-05
comp12493	2910.37	10.9934	0.719498	15.2792	1.05173e-52	3.5049e-49
comp12495	5238.68	-1.57548	0.392993	-4.00892	6.09966e-05	0.000358819
comp12499	2662.55	3.86435	0.370576	10.428	1.84799e-25	4.10562e-23
comp12500	12748.5	-3.01094	0.360639	-8.34892	6.88883e-17	4.77102e-15
comp12513	11138.5	-1.37175	0.53076	-2.5845	0.0097519	0.028734
comp12535	6945.4	-3.99138	0.380334	-10.4944	9.1645e-26	2.10625e-23
comp12540	8103.11	-3.33627	0.639716	-5.21524	1.83582e-07	2.05297e-06
comp12543	58522.9	-1.20666	0.490524	-2.45994	0.013896	0.0385037
comp12556	13179.8	-1.77324	0.383724	-4.62112	3.81674e-06	3.03563e-05
comp12558	11389.4	-1.14417	0.25919	-4.41441	1.01284e-05	7.28221e-05
comp12559	8937.07	-2.26298	0.510328	-4.43437	9.23419e-06	6.71165e-05
comp12560	2590.38	-1.77691	0.4462	-3.98231	6.82495e-05	0.000395894
comp12567	7171.44	-2.10146	0.405392	-5.18378	2.17434e-07	2.39142e-06
comp12601	4306.19	-0.924857	0.284534	-3.25043	0.00115231	0.00475257
comp12610	41840	-1.85006	0.533357	-3.46871	0.000522966	0.00238738
comp12612	29.6148	1.91773	0.693035	2.76715	0.00565486	0.0182521
comp12616	1381.08	-1.43313	0.315201	-4.54671	5.44915e-06	4.16498e-05
comp12617	9853.95	-1.89756	0.324401	-5.84943	4.93269e-09	8.38684e-08
comp12620	18030.2	-2.07685	0.619588	-3.35198	0.00080236	0.00348386
comp12624	32016.6	-2.84309	0.654295	-4.34527	1.39102e-05	9.66751e-05
comp12632	7162.12	-1.61566	0.31682	-5.09961	3.40353e-07	3.52792e-06
comp12636	2872.74	5.91112	1.69028	3.49713	0.000470294	0.00218091
comp12645	3236.23	-1.943	0.400075	-4.85659	1.19424e-06	1.07417e-05
comp12656	3854.81	-1.6042	0.352007	-4.55728	5.18193e-06	3.98817e-05
comp12660	13215.5	-2.97222	0.384973	-7.72061	1.15777e-14	5.84586e-13
comp12681	1118.74	0.790402	0.300137	2.63347	0.00845177	0.0253858
comp12684	20684.2	-3.52147	0.502858	-7.00292	2.50679e-12	7.95606e-11
comp12710	1755.34	-0.904784	0.305422	-2.96241	0.00305245	0.0109793
comp12728	4202.8	-2.10125	0.479112	-4.38571	1.15607e-05	8.20576e-05
comp12731	6457.26	-1.0083	0.395372	-2.55026	0.0107644	0.0310852
comp12735	3185.23	0.848938	0.302646	2.80506	0.00503077	0.0165336
comp12827	6.73017	6.57031	2.38623	2.75343	0.00589746	0.0189247
comp12832	2450.64	-0.749493	0.298188	-2.51349	0.0119544	0.0338759
comp12836	2862.38	-0.73329	0.312826	-2.34408	0.0190742	0.0496018
comp128536	16.0702	3.24992	1.17519	2.76544	0.00568454	0.0183297
comp12867	3490.47	-2.52133	0.336588	-7.49085	6.84301e-14	2.90501e-12
comp12877	7421.51	-1.90068	0.690896	-2.75104	0.00594065	0.019045
comp128818	105.35	10.5389	1.56348	6.74065	1.57683e-11	4.36082e-10
comp12891	3059.37	-1.10051	0.343843	-3.20062	0.00137133	0.00550597
comp12911	2784.49	-1.10714	0.356231	-3.10793	0.00188401	0.00728785
comp12915	3141.83	-1.54246	0.304603	-5.06385	4.1088e-07	4.14299e-06
comp12924	1446.97	-1.46922	0.335214	-4.38293	1.17095e-05	8.28489e-05
comp12951	66534.3	-3.94637	0.882752	-4.47053	7.80277e-06	5.77839e-05
comp12975	2611.17	-1.35436	0.254443	-5.32286	1.02151e-07	1.20289e-06
comp12985	2465.07	-1.88348	0.336871	-5.5911	2.25636e-08	3.22027e-07
comp12986	26888.6	-1.27632	0.323288	-3.94793	7.88305e-05	0.000447916
comp12989	306947	-1.25007	0.532821	-2.34613	0.0189697	0.0494071
comp13008	1150.34	-1.56372	0.293534	-5.32721	9.97335e-08	1.17859e-06
comp13013	109.083	2.53353	0.455632	5.56048	2.69033e-08	3.71244e-07
comp13039	1712.85	-1.71992	0.597131	-2.88031	0.00397284	0.0136022
comp13040	3213.1	-1.08961	0.347688	-3.13387	0.00172518	0.00675182
comp13048	419.73	1.25	0.384072	3.2546	0.00113552	0.00469493
comp13050	1995.95	-1.56395	0.540054	-2.89592	0.00378051	0.0130623
comp13051	120.564	4.16177	0.542993	7.6645	1.79533e-14	8.54704e-13
comp13059	19882.2	-3.13495	0.509766	-6.14977	7.75933e-10	1.54838e-08
comp13076	1995.93	4.29588	0.291377	14.7434	3.39399e-49	7.54032e-46
comp13077	15285.7	-2.35885	0.667764	-3.53246	0.000411718	0.00193519
comp13090	3558.38	-1.71769	0.433691	-3.96063	7.47535e-05	0.000427667
comp13091	2458.1	-1.96622	0.404588	-4.85981	1.175e-06	1.0583e-05
comp13099	1598.73	-1.38443	0.422705	-3.27518	0.00105596	0.00440149
comp13114	2407.98	-0.863156	0.297693	-2.89949	0.00373776	0.0129279
comp13118	29400.9	-4.24916	0.45956	-9.24615	2.32728e-20	2.50183e-18
comp13146	3539.8	-0.930095	0.32757	-2.83938	0.00452013	0.0151542
comp131514	8.11996	6.56661	2.0316	3.23223	0.00122827	0.00502233
comp13153	2257.15	2.16299	0.261976	8.25647	1.50043e-16	9.61574e-15
comp13160	4772.3	-1.76359	0.338893	-5.20398	1.95064e-07	2.16323e-06
comp13166	11601.7	-2.98368	0.638704	-4.67146	2.99067e-06	2.46084e-05
comp13182	5976.25	-1.56689	0.312481	-5.01435	5.3213e-07	5.21565e-06
comp13184	3780.97	-1.11113	0.284364	-3.90741	9.329e-05	0.000521189
comp13197	1711.46	-1.64913	0.392919	-4.19712	2.7033e-05	0.000173793
comp13209	2091.17	-1.07843	0.279122	-3.86363	0.000111714	0.000610307
comp13216	1544.51	-0.931393	0.383475	-2.42882	0.0151479	0.0414794
comp13217	1166.35	-2.07308	0.36438	-5.68933	1.27539e-08	1.94519e-07
comp13227	1780.5	-1.42777	0.412586	-3.46054	0.000539086	0.00244755
comp13228	2233.18	1.12718	0.34512	3.26605	0.00109058	0.00452598
comp13230	5059.93	-2.1478	0.491384	-4.37093	1.23721e-05	8.68916e-05
comp13247	6.41041	6.50051	2.3903	2.71954	0.00653726	0.0206889
comp13253	1163.26	3.44546	0.371113	9.28412	1.63041e-20	1.78143e-18
comp13273	2911.12	-0.751216	0.276368	-2.71818	0.00656426	0.0207645
comp13277	3080.59	-2.75443	0.36429	-7.56109	3.99709e-14	1.76428e-12
comp13280	2258.91	-3.54993	0.586574	-6.05198	1.43078e-09	2.73242e-08
comp13290	7345.21	-1.8637	0.387908	-4.8045	1.55141e-06	1.36234e-05
comp13291	6.77284	6.16558	2.12155	2.90616	0.00365891	0.0126948
comp13300	3183.68	-1.81636	0.492933	-3.6848	0.000228879	0.00114724
comp13337	1249.44	-0.986416	0.365398	-2.69957	0.00694301	0.0216543
comp13342	4188.9	-0.831871	0.28837	-2.88474	0.00391741	0.0134585
comp13352	3837.31	-1.03276	0.255528	-4.04166	5.30735e-05	0.000318393
comp13356	1256.93	-1.19956	0.279321	-4.29454	1.75054e-05	0.00011809
comp13364	3879.82	-1.36532	0.503526	-2.71152	0.00669765	0.0210631
comp13373	1061.01	-1.2394	0.324268	-3.82213	0.000132301	0.000704867
comp13396	1941.15	-1.57375	0.468048	-3.36237	0.000772769	0.00337604
comp13454	1466.46	-2.07346	0.335277	-6.18431	6.23738e-10	1.29106e-08
comp13467	1594.37	-0.636135	0.268904	-2.36566	0.0179979	0.0474185
comp13470	12264.9	-2.62985	0.503621	-5.22189	1.77107e-07	1.99058e-06
comp13475	8843.52	-2.64582	0.726074	-3.644	0.00026843	0.00131939
comp13490	2581.82	-2.01449	0.315992	-6.37514	1.82791e-10	4.14389e-09
comp13492	4910.64	-1.35647	0.466641	-2.90689	0.00365042	0.0126848
comp13506	324.464	1.79848	0.594279	3.02631	0.00247555	0.00921246
comp13526	2076.91	-2.05219	0.332539	-6.17128	6.77375e-10	1.38488e-08
comp13530	723.705	1.75256	0.418497	4.18775	2.81731e-05	0.00017986
comp13551	1025.38	1.04505	0.310945	3.36088	0.000776954	0.003389
comp13559	15.4094	7.76556	1.86336	4.16749	3.07966e-05	0.00019419
comp13577	1067.35	-1.13801	0.334872	-3.39835	0.000677936	0.0030123
comp13592	361.021	2.06653	0.401762	5.14368	2.69406e-07	2.87755e-06
comp13600	499.959	1.76576	0.381947	4.62305	3.78142e-06	3.01113e-05
comp13641	3776.95	-1.20917	0.282029	-4.28739	1.80782e-05	0.000121341
comp13680	166.07	2.98826	0.50713	5.89249	3.80431e-09	6.56883e-08
comp13689	45.8222	2.08137	0.623403	3.33873	0.000841615	0.00360963
comp13716	346.029	1.00406	0.394515	2.54504	0.0109264	0.0314579
comp13742	672.044	3.14042	0.340023	9.2359	2.56129e-20	2.70968e-18
comp137907	25.9432	8.50398	1.69077	5.02964	4.91392e-07	4.85924e-06
comp13895	1109.75	-3.79764	0.623601	-6.08986	1.13009e-09	2.19594e-08
comp13961	616.361	1.20241	0.35626	3.37509	0.000737913	0.00324205
comp13965	3442.83	-1.51706	0.321722	-4.71543	2.41203e-06	2.01962e-05
comp13981	2476.32	-11.9432	3.63493	-3.28568	0.00101736	0.0042673
comp13990	156.554	1.78228	0.503658	3.53866	0.000402157	0.00189292
comp14011	370.059	1.84775	0.441504	4.18512	2.85012e-05	0.000181433
comp14023	6.76082	6.57713	2.34087	2.80969	0.00495892	0.0163377
comp14032	156.664	3.74673	0.487654	7.68317	1.55195e-14	7.45319e-13
comp14044	811.265	1.32297	0.550489	2.40327	0.0162493	0.0438131
comp14080	6454.23	0.824524	0.277215	2.97432	0.00293642	0.0106135
comp14130	1354.84	-1.96247	0.361709	-5.42553	5.77815e-08	7.22539e-07
comp14141	603.832	-0.67665	0.284364	-2.37952	0.0173352	0.0460589
comp141538	29.8703	8.70902	1.68434	5.17059	2.33357e-07	2.5331e-06
comp14158	5882.92	3.09316	0.442292	6.99349	2.68124e-12	8.38988e-11
comp14191	6513.77	-2.0931	0.813976	-2.57146	0.0101272	0.0295394
comp14214	11449.6	-1.39874	0.51403	-2.72113	0.00650591	0.0206272
comp14226	2281.6	-1.51425	0.426434	-3.55096	0.000383827	0.00181949
comp14280	182.467	1.09999	0.377948	2.91043	0.00360928	0.0125684
comp14307	8.12827	6.4582	1.90185	3.39575	0.000684408	0.00303095
comp14343	1061.75	1.58474	0.397989	3.98188	6.8373e-05	0.000396266
comp14369	6193.13	-4.16498	0.512507	-8.12669	4.41189e-16	2.64912e-14
comp143843	49.4697	9.44831	1.60296	5.8943	3.76264e-09	6.51376e-08
comp14435	5.56717	6.02551	2.14411	2.81027	0.00495004	0.0163165
comp14458	6491.69	-1.40992	0.402563	-3.50236	0.000461152	0.00214412
comp14496	5116.59	-1.10404	0.258489	-4.27114	1.9448e-05	0.000129104
comp14513	17.1425	7.91931	1.82666	4.33541	1.45487e-05	0.000100588
comp14537	7545.21	-1.14996	0.264045	-4.35517	1.32965e-05	9.27973e-05
comp14554	104.309	3.74368	0.552102	6.78078	1.19527e-11	3.4487e-10
comp14591	2893.88	-2.4885	0.311041	-8.00056	1.23858e-15	6.93707e-14
comp14654	8038.35	-1.19242	0.318325	-3.74591	0.000179739	0.000930095
comp14668	171.116	4.88615	0.515604	9.47657	2.62787e-21	3.12763e-19
comp14725	254.521	-1.8212	0.564199	-3.22793	0.00124689	0.00508357
comp14733	9.74055	6.93164	2.15698	3.21358	0.0013109	0.0053098
comp14737	8759.99	-1.57583	0.32718	-4.81639	1.4618e-06	1.29388e-05
comp14777	330.905	0.790826	0.330247	2.39465	0.0166361	0.0446374
comp14778	355.056	2.20789	0.805641	2.74054	0.0061339	0.0195985
comp14802	386.605	1.18401	0.356662	3.31969	0.000901162	0.00382563
comp14831	213.74	2.38311	0.411831	5.78662	7.18186e-09	1.16182e-07
comp14842	216.019	1.70505	0.401984	4.2416	2.21937e-05	0.000145448
comp14884	117.231	-1.03398	0.4364	-2.36935	0.0178194	0.0470733
comp14891	126.273	1.30805	0.429567	3.04504	0.00232646	0.0087357
comp149335	24.6103	4.73498	1.15101	4.11377	3.89254e-05	0.000240443
comp14939	4630.93	-1.20644	0.269115	-4.48299	7.36043e-06	5.50586e-05
comp14963	409.323	1.44697	0.329366	4.3932	1.11694e-05	7.98759e-05
comp14997	579.415	-0.924705	0.389981	-2.37115	0.0177326	0.0468813
comp15008	720.195	0.878722	0.34633	2.53724	0.0111729	0.031974
comp15026	58.9359	2.92837	0.659761	4.43854	9.05726e-06	6.60467e-05
comp15035	1024.73	-1.55071	0.386126	-4.01607	5.91765e-05	0.00034914
comp15043	1280.53	-1.07463	0.344139	-3.12267	0.00179221	0.00698543
comp15049	624.919	-0.853993	0.288639	-2.9587	0.00308945	0.0110944
comp15052	74.1028	-23.7586	4.78556	-4.96465	6.88247e-07	6.57187e-06
comp15078	266.677	0.90935	0.383834	2.36912	0.0178305	0.047084
comp15105	11811.9	-0.837812	0.300465	-2.78838	0.00529719	0.017256
comp15132	12.3143	2.88338	1.17335	2.45739	0.0139951	0.0387524
comp15144	541.102	1.24845	0.318498	3.9198	8.8623e-05	0.000498458
comp15145	2607.7	-1.55249	0.261128	-5.94533	2.75906e-09	4.87775e-08
comp15163	2915.57	2.71808	0.482366	5.63488	1.75176e-08	2.59454e-07
comp15179	33144.3	-1.08007	0.285487	-3.78325	0.000154796	0.000813012
comp152059	15.1265	6.88939	1.86509	3.69387	0.000220866	0.00111774
comp15239	4695.2	-0.802668	0.269281	-2.98078	0.00287511	0.0104657
comp15259	10861.6	-1.70869	0.296478	-5.76328	8.24931e-09	1.31535e-07
comp15281	212.854	-2.71966	0.495351	-5.49036	4.01114e-08	5.28345e-07
comp15296	424.148	5.22891	0.438201	11.9327	7.99791e-33	3.80758e-30
comp15312	594.225	1.2521	0.435862	2.8727	0.00406978	0.0138889
comp15400	849.035	-1.66315	0.312388	-5.32398	1.01521e-07	1.19759e-06
comp15432	1143.12	-1.62104	0.313398	-5.17246	2.31033e-07	2.51607e-06
comp15455	473.177	-1.09221	0.408684	-2.67251	0.00752872	0.0230284
comp15464	5366.07	-2.97936	0.432489	-6.88886	5.62401e-12	1.70382e-10
comp15523	7000.22	-0.993401	0.29663	-3.34895	0.000811174	0.0035107
comp15529	32143.7	-2.65742	0.378438	-7.02208	2.18587e-12	7.00426e-11
comp15548	1302.78	-1.91735	0.269772	-7.10728	1.18355e-12	3.984e-11
comp15616	1129.11	-0.943224	0.350662	-2.68984	0.00714863	0.0221299
comp15622	138.638	1.38185	0.545133	2.53489	0.0112483	0.0321344
comp15657	2239.7	-1.30069	0.286127	-4.54585	5.47141e-06	4.1772e-05
comp15662	344.382	-2.43322	0.365786	-6.65204	2.89056e-11	7.76839e-10
comp156742	26.9622	2.43733	0.84444	2.88632	0.0038977	0.0134046
comp15678	39.6327	-2.74288	1.03945	-2.63878	0.00832061	0.0250823
comp15749	1162.91	-1.16183	0.452807	-2.56584	0.0102927	0.0299175
comp15780	19446.4	-1.66225	0.475822	-3.49343	0.000476854	0.00220557
comp15782	1580.32	-2.29714	0.309531	-7.42138	1.1591e-13	4.65384e-12
comp15786	2145.77	-0.860738	0.332522	-2.58851	0.00963914	0.0284455
comp15804	235.99	3.46942	0.774831	4.47764	7.54732e-06	5.62043e-05
comp15812	141.885	1.325	0.546073	2.42641	0.0152491	0.0416708
comp15841	452.619	1.91007	0.298777	6.39297	1.62689e-10	3.71343e-09
comp15855	288.117	1.9814	0.554741	3.57175	0.000354602	0.00169421
comp15878	403.408	1.97908	0.410627	4.81965	1.43808e-06	1.27457e-05
comp15953	1118.11	3.30864	0.48974	6.75591	1.41945e-11	3.99183e-10
comp15968	27.24	1.77826	0.756863	2.34951	0.0187981	0.0489987
comp15973	1016.97	2.58328	0.395018	6.53964	6.16663e-11	1.51663e-09
comp15980	12683	-1.52192	0.392638	-3.87614	0.000106127	0.00058361
comp15981	194.938	1.12377	0.44914	2.50204	0.0123481	0.0348728
comp16016	1464.43	0.76808	0.324441	2.36739	0.0179139	0.0472855
comp16019	795.607	1.09246	0.356414	3.06516	0.00217557	0.0082622
comp16024	1380.5	-4.33779	0.634667	-6.83475	8.21454e-12	2.43333e-10
comp16059	1141.62	3.4667	0.645407	5.37133	7.81566e-08	9.41978e-07
comp16081	9637.18	-1.22082	0.318163	-3.8371	0.000124497	0.000668634
comp16092	382.09	4.11098	0.430473	9.54992	1.29799e-21	1.63228e-19
comp16149	16.6429	2.22985	0.950776	2.3453	0.0190118	0.0494974
comp161548	8.06177	4.8847	1.8167	2.68877	0.00717152	0.0221787
comp16160	730.639	-1.4622	0.347783	-4.20435	2.61835e-05	0.000168775
comp16167	718.426	-3.91561	0.41767	-9.37488	6.92516e-21	7.6927e-19
comp16171	238.704	3.2613	0.36754	8.87331	7.10051e-19	6.14609e-17
comp16201	2545.42	4.52695	0.381438	11.8681	1.73356e-32	7.70277e-30
comp16209	539.82	1.94147	0.342174	5.67392	1.39568e-08	2.10457e-07
comp16217	820.757	1.52104	0.490824	3.09896	0.00194201	0.00746453
comp16260	6174.85	-2.56471	0.294909	-8.69662	3.41923e-18	2.77916e-16
comp16273	747.919	-0.909327	0.328288	-2.76991	0.00560721	0.018133
comp16297	1374.55	-5.71697	0.398166	-14.3583	9.45794e-47	1.26074e-43
comp16303	648.511	-4.98003	1.05452	-4.72257	2.32888e-06	1.95985e-05
comp16336	4178.04	-1.66292	0.553656	-3.00352	0.00266873	0.00981087
comp163362	12.7634	7.49378	1.94135	3.8601	0.000113343	0.000618698
comp16338	3588.01	-1.20827	0.376857	-3.20619	0.00134504	0.00541346
comp16340	10308.7	-1.6478	0.430048	-3.83165	0.000127285	0.000680861
comp16342	32366.7	-5.23372	0.883104	-5.9265	3.09454e-09	5.44198e-08
comp16348	5893.47	-1.54875	0.499514	-3.10052	0.00193184	0.00743832
comp16353	28.1533	3.32325	0.93864	3.54049	0.000399382	0.00188119
comp16360	6007.04	-2.8356	0.472573	-6.00035	1.96889e-09	3.64519e-08
comp16361	6285.05	-3.50482	0.67558	-5.18787	2.12719e-07	2.34342e-06
comp16367	8990.85	-1.54443	0.39961	-3.86484	0.000111163	0.000608746
comp16374	4907.24	-1.41453	0.248943	-5.68215	1.33011e-08	2.02401e-07
comp16380	431.461	-1.55807	0.413938	-3.76401	0.000167213	0.000873411
comp16383	5679.49	-0.953116	0.364083	-2.61785	0.00884859	0.0264229
comp16385	14494.7	-2.43437	0.635203	-3.83242	0.000126887	0.000679279
comp16388	46631.8	-4.08282	0.825417	-4.94638	7.56082e-07	7.10759e-06
comp16391	5660.62	-3.67015	0.410404	-8.94278	3.79497e-19	3.56247e-17
comp16392	168.829	2.2431	0.491356	4.56513	4.99184e-06	3.85523e-05
comp16396	46518.7	-1.29104	0.331477	-3.89481	9.82773e-05	0.000545849
comp16397	10870	-3.22617	0.617238	-5.22678	1.72484e-07	1.9419e-06
comp16403	154346	1.97577	0.682644	2.89429	0.0038002	0.0131167
comp16407	29237.6	-4.46552	0.501066	-8.91205	5.00969e-19	4.51211e-17
comp16408	6232.61	-0.866886	0.34879	-2.48541	0.0129402	0.036238
comp16422	1198.14	4.63975	0.494283	9.38683	6.18346e-21	7.10565e-19
comp16424	108.496	2.85079	0.556715	5.12073	3.04354e-07	3.19451e-06
comp16425	31589.5	-2.47282	0.306325	-8.07252	6.88592e-16	4.06147e-14
comp16427	2728.82	-2.29421	0.438468	-5.23233	1.67387e-07	1.8909e-06
comp16431	66.7515	3.87957	0.71119	5.45503	4.89634e-08	6.25175e-07
comp16440	5440.37	-1.29267	0.265102	-4.87611	1.082e-06	9.86533e-06
comp16441	1533.21	-0.807949	0.33619	-2.40325	0.01625	0.0438131
comp16442	24196.2	-2.64786	0.519572	-5.09622	3.46496e-07	3.57491e-06
comp16447	472.921	1.28494	0.537205	2.39189	0.0167618	0.0449205
comp16453	12110.8	-1.79195	0.270118	-6.63395	3.26828e-11	8.64409e-10
comp16457	7612.55	-2.18865	0.389775	-5.61517	1.96372e-08	2.85768e-07
comp16459	26.4685	2.77732	0.948566	2.92791	0.00341248	0.0120403
comp16460	9391.64	-1.52125	0.327956	-4.63857	3.50824e-06	2.82055e-05
comp16474	4186.57	-1.63674	0.443634	-3.6894	0.000224781	0.00113348
comp16476	8201.28	-1.4872	0.333393	-4.46082	8.16483e-06	6.0131e-05
comp16480	230.77	2.10849	0.488309	4.31793	1.57499e-05	0.000107779
comp16482	9061.39	1.79478	0.471261	3.80847	0.000139832	0.000741432
comp16485	4314.61	0.946647	0.366762	2.58109	0.00984887	0.0289813
comp16494	5618.51	-1.46733	0.365371	-4.016	5.9194e-05	0.00034914
comp16501	11337.1	-2.37768	0.327163	-7.26757	3.65999e-13	1.333e-11
comp16503	4334.97	-2.50171	0.495629	-5.04755	4.47517e-07	4.45844e-06
comp16507	4513.21	-1.73852	0.359272	-4.83901	1.30489e-06	1.16427e-05
comp16508	7380.74	-1.7649	0.248152	-7.11218	1.1422e-12	3.86435e-11
comp16510	17271.3	-5.00816	0.84557	-5.92283	3.16452e-09	5.53882e-08
comp16511	25249.8	-3.29094	0.48424	-6.79609	1.07498e-11	3.11511e-10
comp16512	342.677	2.89339	0.474357	6.0996	1.06335e-09	2.07985e-08
comp16515	1294.3	-1.50923	0.263154	-5.73515	9.74236e-09	1.53869e-07
comp16519	136.94	3.53036	0.564326	6.25589	3.95248e-10	8.47052e-09
comp16521	854.21	-1.92163	0.66692	-2.88135	0.0039597	0.0135689
comp16527	93.8591	2.67797	0.571405	4.68664	2.7773e-06	2.29947e-05
comp16531	4803.66	-1.63339	0.378134	-4.31962	1.56302e-05	0.000107176
comp16534	35382.3	-2.46191	0.327607	-7.51484	5.69787e-14	2.48211e-12
comp16542	44280.4	-3.41197	0.554197	-6.1566	7.43248e-10	1.49209e-08
comp16544	194.715	3.31407	0.712541	4.65106	3.30228e-06	2.67758e-05
comp16548	2780.36	-1.10304	0.350807	-3.14428	0.00166494	0.00655253
comp16549	261.591	0.926717	0.388677	2.38429	0.0171123	0.0456213
comp16550	3495.7	-0.933843	0.334297	-2.79346	0.00521483	0.0170301
comp16552	646.751	-1.76983	0.296588	-5.9673	2.41213e-09	4.32174e-08
comp16555	8849.59	-2.77426	0.507099	-5.47084	4.47898e-08	5.79659e-07
comp16587	72.5981	1.58044	0.515366	3.06663	0.00216483	0.00822612
comp16589	7365.12	-1.25291	0.3553	-3.52633	0.000421363	0.00197496
comp16590	5614.87	-0.768251	0.254398	-3.01988	0.00252877	0.00938431
comp16592	1625.63	2.74884	0.341426	8.05107	8.20743e-16	4.75674e-14
comp16608	202.898	1.80077	0.47435	3.79628	0.000146884	0.000775737
comp16610	490.933	-1.62536	0.40027	-4.06067	4.89325e-05	0.000294878
comp16618	1243.96	-0.89331	0.364373	-2.45164	0.0142207	0.0392956
comp16621	4128.49	-1.91064	0.446676	-4.27747	1.89033e-05	0.000126117
comp16628	54667.2	-2.53393	0.404482	-6.26462	3.73743e-10	8.08766e-09
comp16630	15040.4	-1.93913	0.379122	-5.11479	3.14087e-07	3.27604e-06
comp16631	3510.14	-1.40874	0.253106	-5.56581	2.60933e-08	3.62e-07
comp16633	24067.7	-1.38869	0.49061	-2.83053	0.00464707	0.0155019
comp16638	35.5527	2.95355	0.987918	2.98967	0.00279278	0.0102162
comp16642	232.293	-1.22801	0.467327	-2.62773	0.00859564	0.0257467
comp16645	1697.59	-1.11255	0.365351	-3.04516	0.0023256	0.0087357
comp16655	2972.23	-0.755016	0.27761	-2.7197	0.00653406	0.0206886
comp16656	6130.37	-1.34528	0.569675	-2.36149	0.0182018	0.0477805
comp16658	8065.39	-1.68007	0.278913	-6.02364	1.70536e-09	3.19276e-08
comp16663	8453.2	1.87031	0.617155	3.03053	0.00244123	0.00909999
comp16664	3138.63	2.11877	0.32524	6.51449	7.29364e-11	1.74864e-09
comp16668	28069	-2.34392	0.394905	-5.93541	2.9312e-09	5.16837e-08
comp16672	6354.53	-1.21493	0.281925	-4.30943	1.63679e-05	0.00011166
comp16677	6136.99	-3.51172	0.802232	-4.37743	1.20084e-05	8.46824e-05
comp16684	6704.54	-1.44521	0.305446	-4.73149	2.22882e-06	1.88516e-05
comp16686	40.5008	2.85206	0.882118	3.23319	0.00122415	0.00500858
comp16688	257.286	2.10095	0.428051	4.90816	9.19325e-07	8.53385e-06
comp16691	10241.9	-2.0007	0.258137	-7.75055	9.14943e-15	4.69084e-13
comp16693	10777.4	1.64	0.513357	3.19466	0.00139998	0.00560748
comp16697	12333	-1.05245	0.28986	-3.6309	0.00028243	0.00137904
comp16701	937.82	-1.48092	0.542778	-2.72841	0.00636408	0.0202273
comp16715	1222.88	2.12639	0.399579	5.32158	1.0287e-07	1.2075e-06
comp16716	1381.21	-1.11224	0.309703	-3.59133	0.000328996	0.00158287
comp16723	401.223	1.15416	0.455441	2.53417	0.0112715	0.0321596
comp16728	6367.15	-2.09964	0.251933	-8.33412	7.80777e-17	5.25644e-15
comp16729	44.1675	9.24602	1.62033	5.70625	1.15493e-08	1.77364e-07
comp16733	1042.54	-1.06767	0.394862	-2.70392	0.00685276	0.021433
comp16745	113.732	4.2413	0.598671	7.08453	1.39518e-12	4.62632e-11
comp16761	436.67	-0.791547	0.336541	-2.35201	0.0186724	0.0488046
comp16768	25546.9	-2.23735	0.562001	-3.98105	6.86124e-05	0.000396963
comp16771	304.268	2.93353	0.367214	7.98861	1.36473e-15	7.57996e-14
comp16786	90.2399	4.81818	0.67056	7.18531	6.70564e-13	2.35227e-11
comp16798	54.7701	2.02961	0.758268	2.67664	0.00743639	0.0228298
comp16800	179.833	4.98186	0.700459	7.11229	1.14135e-12	3.86435e-11
comp16802	679.948	-1.92845	0.552542	-3.49014	0.000482761	0.0022298
comp16806	80.8462	2.86418	0.584823	4.89751	9.70595e-07	8.93511e-06
comp16808	697.502	1.91717	0.377722	5.07561	3.86249e-07	3.93631e-06
comp16821	2618.75	-2.68525	0.583761	-4.59991	4.22666e-06	3.3181e-05
comp16832	118.343	4.24264	0.576682	7.357	1.88094e-13	7.41802e-12
comp16841	232.693	2.03985	0.367758	5.54672	2.91084e-08	3.94325e-07
comp16845	2250.06	-0.885162	0.290827	-3.0436	0.00233764	0.00877274
comp16846	2563.74	-0.829003	0.320985	-2.58268	0.00980353	0.0288606
comp16848	169.347	1.34377	0.38993	3.44619	0.000568554	0.00257083
comp16852	459.216	-1.45248	0.472246	-3.07569	0.00210018	0.00800074
comp16858	202.924	3.12382	0.446162	7.00155	2.53151e-12	7.95873e-11
comp16865	1046.13	-1.26414	0.274999	-4.59689	4.28846e-06	3.35476e-05
comp16868	765.949	-1.82179	0.424066	-4.296	1.73908e-05	0.000117556
comp16872	1420.86	-0.90485	0.301583	-3.00033	0.00269685	0.00990331
comp16874	4293.64	-1.69904	0.296684	-5.72676	1.02369e-08	1.59906e-07
comp16876	1697.67	-1.26015	0.333716	-3.77613	0.000159287	0.000835284
comp16877	246.57	-1.24341	0.425258	-2.92389	0.00345683	0.012139
comp16893	2406.35	-0.917543	0.267966	-3.4241	0.000616829	0.0027666
comp16895	881.381	1.53959	0.421967	3.6486	0.000263677	0.00129986
comp16896	622.48	1.26516	0.327984	3.85738	0.00011461	0.000623573
comp16911	1454.97	-0.781839	0.307908	-2.5392	0.0111107	0.0318233
comp16914	1436.91	-0.804215	0.297973	-2.69895	0.00695583	0.021674
comp16917	387.496	3.30308	0.527454	6.2623	3.79331e-10	8.18201e-09
comp16928	1879.84	-1.57772	0.598812	-2.63475	0.00841989	0.0253357
comp16940	606.522	1.4675	0.523412	2.80372	0.00505174	0.0165943
comp16942	48.6535	1.82462	0.607922	3.0014	0.0026874	0.00987405
comp16946	1467.25	-1.49066	0.454315	-3.28111	0.001034	0.00432345
comp16947	2506.91	-1.34271	0.357865	-3.75201	0.000175421	0.000910047
comp16948	1101.42	-1.33382	0.274435	-4.86025	1.1724e-06	1.05738e-05
comp16949	2224.67	-1.53807	0.596084	-2.5803	0.00987152	0.0290223
comp16951	2084.25	-1.55598	0.585153	-2.6591	0.00783497	0.0238448
comp16956	49.73	5.3127	0.899054	5.90922	3.43738e-09	5.99742e-08
comp16960	25.2197	2.03301	0.767049	2.65043	0.008039	0.0243545
comp16962	2611	-1.52548	0.305119	-4.99961	5.74461e-07	5.55702e-06
comp16965	81.4335	2.29367	0.508009	4.51502	6.33103e-06	4.76256e-05
comp16977	7334.87	-0.78849	0.324322	-2.4312	0.0150491	0.0412596
comp16986	634.953	-0.800837	0.30939	-2.58844	0.00964116	0.0284455
comp16989	20.3779	3.43052	1.12346	3.05352	0.00226175	0.00853598
comp16995	1398.63	-1.85603	0.666499	-2.78475	0.00535689	0.0174235
comp17002	1664.93	-1.42721	0.43974	-3.24557	0.00117216	0.00482248
comp17009	1421.28	-1.203	0.394834	-3.04685	0.00231253	0.00870299
comp17018	1295.87	-0.941051	0.270933	-3.47337	0.000513957	0.00235269
comp17019	281.837	2.65157	0.440684	6.01693	1.77759e-09	3.30939e-08
comp17027	129.957	2.46522	0.851738	2.89434	0.00379956	0.0131167
comp17034	146.906	1.57424	0.408109	3.85739	0.000114606	0.000623573
comp17043	59.3324	4.04988	0.617652	6.55689	5.49397e-11	1.36124e-09
comp17044	14.1179	3.24335	1.1364	2.85406	0.00431638	0.014596
comp17045	663.38	-2.29734	0.347268	-6.61546	3.70407e-11	9.45885e-10
comp17047	587.204	5.60352	0.717151	7.81358	5.55844e-15	2.91709e-13
comp17052	145.293	11.0027	1.52517	7.21407	5.43038e-13	1.95641e-11
comp17054	137.995	-2.09007	0.743273	-2.81198	0.00492373	0.016249
comp17055	7192.6	-1.91349	0.283089	-6.75932	1.38636e-11	3.9153e-10
comp17061	778.7	-1.63054	0.3286	-4.96207	6.97463e-07	6.64084e-06
comp17070	122.866	2.11273	0.41697	5.06687	4.04407e-07	4.09631e-06
comp17073	1604.74	-1.32725	0.419351	-3.16501	0.00155079	0.00614874
comp17075	683.12	-1.16643	0.489167	-2.38452	0.0171016	0.0456112
comp17085	16.9625	5.07927	1.76177	2.88306	0.00393836	0.0135235
comp17087	202.534	1.43914	0.361781	3.97794	6.95137e-05	0.000401481
comp17090	632.803	5.2359	0.38648	13.5477	8.18054e-42	9.08722e-39
comp17092	680.836	-1.08508	0.354913	-3.05731	0.00223334	0.00845345
comp17094	46841.6	-1.1674	0.460592	-2.53457	0.0112586	0.0321365
comp17098	1239.01	-0.879019	0.278431	-3.15705	0.00159376	0.00630411
comp17099	1088.75	-0.89209	0.295576	-3.01814	0.00254334	0.00942265
comp17105	438.754	1.95374	0.499764	3.90933	9.25525e-05	0.000517502
comp17107	114.459	3.8193	0.819433	4.66091	3.14813e-06	2.56821e-05
comp17108	16.6682	2.72811	1.13042	2.41337	0.0158059	0.0428188
comp17110	1089.24	-0.767535	0.32051	-2.39473	0.0166325	0.0446374
comp17127	48.4989	1.38293	0.538249	2.56932	0.01019	0.0296836
comp17128	512.882	1.74811	0.406965	4.29549	1.74309e-05	0.000117707
comp17131	145.434	0.948057	0.399386	2.37379	0.0176066	0.0465853
comp17135	1750.09	-1.4171	0.294008	-4.81994	1.43601e-06	1.27443e-05
comp17138	142.811	4.61666	0.530747	8.69842	3.36539e-18	2.76918e-16
comp17146	40.2106	2.75251	0.715416	3.84742	0.000119368	0.000645247
comp17159	6303.74	-3.2983	0.595549	-5.53825	3.05503e-08	4.12181e-07
comp17161	217.124	2.40634	0.455195	5.2864	1.24747e-07	1.44598e-06
comp17172	84.4355	3.00815	0.570167	5.27591	1.32099e-07	1.52063e-06
comp17174	1462.87	-1.20456	0.494429	-2.43627	0.0148397	0.0407694
comp17176	191.067	-1.10287	0.45115	-2.44457	0.0145025	0.0399913
comp17180	368.875	1.78453	0.492627	3.62248	0.00029179	0.00142162
comp17189	1475.67	-2.0609	0.401104	-5.13808	2.77563e-07	2.94579e-06
comp17190	3048.11	0.917788	0.268303	3.42072	0.000624562	0.00279376
comp17193	781.247	-1.11463	0.427008	-2.61033	0.00904543	0.0269623
comp17197	51.4087	3.22164	0.765112	4.21067	2.54614e-05	0.000164918
comp17200	788.285	1.76496	0.313523	5.62945	1.80785e-08	2.66578e-07
comp17204	371.302	1.01804	0.379637	2.68162	0.00732676	0.0225765
comp17210	196.292	1.71263	0.413648	4.1403	3.46855e-05	0.00021646
comp17214	2789.49	-0.924623	0.348999	-2.64936	0.00806456	0.0244097
comp17216	2899.41	-0.697571	0.262884	-2.65353	0.00796556	0.024176
comp17217	2006.12	-1.1905	0.366341	-3.2497	0.00115525	0.00476175
comp17218	2497.82	-1.50745	0.347173	-4.34209	1.41135e-05	9.78839e-05
comp17229	92.3165	2.06932	0.529214	3.91017	9.22294e-05	0.000516128
comp17233	1583.88	-0.756872	0.271647	-2.78624	0.00533235	0.0173536
comp17239	3294.41	-0.844779	0.28901	-2.92301	0.00346669	0.0121608
comp17242	289.229	1.32516	0.373489	3.54805	0.000388093	0.0018345
comp17247	41.5827	4.3971	0.833999	5.27231	1.34719e-07	1.54544e-06
comp17250	665.572	3.86808	0.494587	7.82082	5.24822e-15	2.77614e-13
comp17252	1829.27	4.2238	0.489704	8.62521	6.39757e-18	4.84543e-16
comp17253	110.853	4.31064	0.843487	5.1105	3.21305e-07	3.34087e-06
comp17254	495.939	1.37047	0.318647	4.30092	1.70093e-05	0.000115211
comp17255	4423.12	-2.97825	0.476352	-6.2522	4.04711e-10	8.64552e-09
comp17271	4365.93	-0.919046	0.366909	-2.50483	0.012251	0.0346426
comp17273	2827.5	-1.0187	0.333858	-3.0513	0.00227856	0.00858485
comp17274	4912.75	-2.04919	0.379696	-5.39692	6.77962e-08	8.32158e-07
comp17276	1201.2	-2.26441	0.933232	-2.42642	0.0152488	0.0416708
comp17281	159.399	3.02807	0.755778	4.00657	6.16074e-05	0.000361455
comp17283	2568.77	-2.86896	0.460011	-6.23672	4.46834e-10	9.39479e-09
comp17291	380.989	3.24084	0.645598	5.0199	5.16974e-07	5.08956e-06
comp17296	105.459	4.53143	0.605204	7.48743	7.02357e-14	2.96279e-12
comp17298	240.785	3.01848	0.755664	3.99447	6.48395e-05	0.000378088
comp17299	2959.31	-0.87002	0.341023	-2.55121	0.0107351	0.031041
comp17306	3393.94	-1.04202	0.27452	-3.79579	0.000147176	0.000776668
comp17307	8323.49	-1.45891	0.277182	-5.26337	1.41439e-07	1.6142e-06
comp17318	2953.57	-1.98473	0.846385	-2.34494	0.01903	0.0495256
comp17321	120.504	3.32467	0.70322	4.72778	2.26987e-06	1.91502e-05
comp17324	801.974	1.54616	0.49004	3.15517	0.00160403	0.00633343
comp17330	26386	-2.61366	0.426882	-6.12267	9.20214e-10	1.82537e-08
comp17334	173.919	2.60448	0.654899	3.97693	6.98116e-05	0.000402504
comp17341	5512.46	-1.92408	0.301182	-6.38842	1.67607e-10	3.81262e-09
comp17342	4703.78	-1.34282	0.290691	-4.6194	3.84853e-06	3.05727e-05
comp17351	1329.4	-0.829269	0.290097	-2.85859	0.00425533	0.0144261
comp17353	313.819	1.56311	0.377991	4.13533	3.54449e-05	0.000220785
comp17359	2539.69	-1.08975	0.255085	-4.27209	1.93647e-05	0.000128808
comp17366	2831.32	-0.954267	0.30467	-3.13214	0.00173538	0.00678375
comp17368	4000.48	-0.988169	0.304208	-3.24833	0.00116083	0.00478178
comp17369	3829.55	-0.728781	0.263294	-2.76793	0.00564128	0.0182255
comp173701	7.40122	6.66188	2.19101	3.04056	0.00236141	0.00885198
comp17379	499.724	-1.61503	0.437572	-3.69088	0.000223476	0.00112838
comp17384	378.158	2.77966	0.38904	7.14492	9.00453e-13	3.12579e-11
comp17391	193.352	-1.15735	0.413098	-2.80165	0.00508424	0.01666
comp17394	6063.4	-1.7662	0.385676	-4.57948	4.66123e-06	3.61245e-05
comp17410	2053.84	-1.05451	0.424976	-2.48133	0.0130891	0.0365476
comp17413	4047.35	-1.1781	0.304919	-3.86366	0.000111703	0.000610307
comp17414	2459.43	-1.41451	0.298147	-4.74432	2.09208e-06	1.7808e-05
comp17415	1229.61	-2.5016	0.650447	-3.84597	0.000120079	0.000648037
comp17418	4874.35	-1.65615	0.349803	-4.73453	2.19561e-06	1.86417e-05
comp17424	86.2171	3.06849	1.05565	2.90674	0.00365222	0.0126848
comp17436	343.712	1.85548	0.369212	5.0255	5.02116e-07	4.95793e-06
comp17437	4234.97	-0.813003	0.297315	-2.73448	0.0062479	0.0199055
comp17455	105.926	1.93195	0.477871	4.04283	5.28105e-05	0.000317101
comp17457	1330.72	-0.982715	0.411457	-2.38838	0.0169228	0.0452611
comp17458	1355.33	1.25353	0.346768	3.61488	0.000300485	0.00145972
comp17469	112.589	-1.36684	0.518166	-2.63784	0.00834361	0.0251402
comp174705	9.16239	5.27633	2.04042	2.58591	0.00971232	0.0286301
comp17478	3669.43	-1.33317	0.359847	-3.70482	0.00021154	0.00107709
comp17479	1829.93	-0.762649	0.264273	-2.88584	0.00390371	0.0134184
comp17497	3823.72	-2.87101	0.276538	-10.382	2.99544e-25	6.23893e-23
comp17507	2201.54	-4.11521	0.406129	-10.1328	3.95334e-24	7.12135e-22
comp17508	296.857	2.38903	0.409606	5.8325	5.46027e-09	9.16692e-08
comp17509	1275.26	-0.944097	0.372428	-2.53498	0.0112455	0.0321344
comp17510	2114.92	-2.84699	0.442278	-6.43711	1.21773e-10	2.82793e-09
comp17511	2889.07	-1.24469	0.41349	-3.01021	0.0026107	0.00964007
comp17515	2383.33	-1.43795	0.387277	-3.71297	0.000204838	0.00104536
comp17516	2616.61	-4.59537	0.741162	-6.20022	5.63833e-10	1.1707e-08
comp17517	1186.55	1.14179	0.28701	3.97822	6.94326e-05	0.00040136
comp17525	886.543	-2.05556	0.447298	-4.59552	4.31679e-06	3.36902e-05
comp17529	1364.33	-1.2453	0.281512	-4.4236	9.70719e-06	7.00199e-05
comp17535	62.7911	-1.6938	0.719714	-2.35344	0.0186005	0.0486357
comp17536	798.461	1.11811	0.446356	2.50497	0.0122462	0.0346426
comp17539	41.2302	3.07939	0.829407	3.71276	0.00020501	0.00104544
comp17549	2198.71	-1.15763	0.373791	-3.097	0.00195488	0.00750532
comp17558	248.335	-0.969664	0.344996	-2.81066	0.00494406	0.0163049
comp17565	5029.76	-1.74724	0.417946	-4.18055	2.90804e-05	0.000184767
comp17567	215.303	2.63945	0.410795	6.42524	1.31662e-10	3.03642e-09
comp17569	4769	1.43831	0.399835	3.59727	0.000321581	0.00155089
comp17584	440.453	-0.954904	0.35533	-2.68737	0.00720173	0.0222426
comp17593	1530.13	0.893198	0.284347	3.14122	0.00168245	0.00661173
comp17595	78.061	2.58302	0.618474	4.17645	2.96098e-05	0.000187773
comp17598	1835.27	-1.7927	0.456523	-3.92685	8.60649e-05	0.000484888
comp17600	1988.23	-1.80129	0.613164	-2.9377	0.00330655	0.0117287
comp17601	506.511	3.30806	0.352485	9.38497	6.29365e-21	7.10969e-19
comp17605	4802.02	-2.27546	0.337723	-6.73764	1.60978e-11	4.43354e-10
comp17609	7.31683	4.56869	1.87828	2.43237	0.0150002	0.0411425
comp176135	12.1961	7.40054	1.88001	3.93643	8.27026e-05	0.000467923
comp17619	4386.05	-1.77504	0.755192	-2.35045	0.0187506	0.048913
comp17625	1690.07	-1.93955	0.280926	-6.90413	5.0513e-12	1.54436e-10
comp17630	86.2105	4.23296	0.739172	5.72663	1.02445e-08	1.59906e-07
comp17636	2620.82	-1.0946	0.396578	-2.7601	0.00577828	0.018596
comp176372	10.8227	4.33817	1.66788	2.601	0.00929515	0.0276079
comp17645	345.605	3.15363	0.430474	7.32596	2.37186e-13	9.03339e-12
comp17655	303.503	-1.13307	0.341661	-3.31637	0.00091195	0.0038595
comp17665	773.235	-1.86094	0.345335	-5.38882	7.09229e-08	8.6417e-07
comp176736	17.51	7.95013	1.82022	4.36768	1.25575e-05	8.80362e-05
comp17680	153.229	3.19774	0.813318	3.93172	8.43403e-05	0.000475592
comp17685	58.9166	3.96096	0.798376	4.96127	7.0034e-07	6.64944e-06
comp17686	1186.31	-1.4995	0.465801	-3.21918	0.00128559	0.00521512
comp17692	1528.02	0.67659	0.280164	2.41498	0.0157363	0.0426871
comp17701	113.247	2.80636	0.733124	3.82795	0.000129216	0.000689532
comp17702	3339.68	-2.37592	0.478895	-4.96126	7.00361e-07	6.64944e-06
comp17707	260.207	3.05302	0.494419	6.17498	6.61728e-10	1.35705e-08
comp17720	167.267	1.31157	0.406435	3.22702	0.00125088	0.00509322
comp17724	11528.9	-2.51356	0.503905	-4.98815	6.09591e-07	5.87978e-06
comp17730	1351.33	-2.53	0.81352	-3.10994	0.00187127	0.00724694
comp17737	2317.24	-1.64457	0.426729	-3.85389	0.000116256	0.000630982
comp17765	708.591	-1.23978	0.423831	-2.92518	0.00344256	0.012121
comp17779	12.3999	3.42913	1.19663	2.86567	0.00416133	0.0141651
comp17832	22.4916	6.72611	1.64826	4.08074	4.48934e-05	0.000273755
comp17841	7.76877	5.9751	1.91277	3.1238	0.00178531	0.00696668
comp17862	53.062	3.72928	0.656792	5.67803	1.36254e-08	2.06394e-07
comp17911	18.3592	3.44407	1.20219	2.86483	0.0041724	0.0141955
comp180922	11.9513	7.39917	1.99197	3.7145	0.000203604	0.00104066
comp18122	5234.21	-0.977405	0.265496	-3.68143	0.000231926	0.00116137
comp181871	13.516	7.57656	1.91292	3.96072	7.47232e-05	0.000427667
comp18217	16.5266	3.79589	1.25164	3.03273	0.00242354	0.00904416
comp18295	3014	-1.81032	0.25687	-7.04761	1.82014e-12	5.9391e-11
comp18317	20.7903	2.87281	1.00426	2.86063	0.00422798	0.014348
comp18325	7391.85	-1.70366	0.292932	-5.8159	6.03079e-09	9.99881e-08
comp18326	16.9118	3.9187	1.43478	2.73122	0.00630995	0.0200744
comp18329	48.176	1.71847	0.676718	2.53942	0.0111035	0.0318233
comp18332	646.467	3.53947	0.373017	9.48877	2.33778e-21	2.88543e-19
comp18355	59.3416	-1.50671	0.515085	-2.92518	0.00344262	0.012121
comp184917	6.56274	6.11367	2.01212	3.03843	0.00237815	0.00890471
comp18492	26.108	3.50437	1.05281	3.3286	0.000872848	0.00372203
comp18501	9.36587	5.32813	1.89051	2.81835	0.00482708	0.0159824
comp18517	975.102	-1.38897	0.32474	-4.27716	1.89289e-05	0.000126161
comp18538	2606.52	-0.722129	0.264539	-2.72977	0.00633794	0.0201538
comp18667	26.5002	4.34722	1.1572	3.75668	0.000172182	0.000895855
comp18684	1778.69	3.50753	0.4924	7.12334	1.05345e-12	3.63795e-11
comp18823	1838.16	-1.43395	0.378461	-3.78891	0.000151312	0.000796599
comp18869	2982.42	-1.36167	0.332269	-4.09809	4.16582e-05	0.000256136
comp18916	80.507	6.1843	0.841339	7.35054	1.97401e-13	7.73928e-12
comp19045	22.5288	4.47181	1.02942	4.34399	1.39919e-05	9.71415e-05
comp19140	22.4995	3.26734	1.01854	3.20786	0.00133726	0.00538866
comp194061	24.639	8.4428	1.71192	4.93177	8.14879e-07	7.61735e-06
comp19424	221.486	3.08887	0.606377	5.09398	3.50627e-07	3.61195e-06
comp19464	33.5099	8.8863	1.6662	5.33327	9.64614e-08	1.14194e-06
comp19517	17.8151	4.32094	1.37877	3.13392	0.00172489	0.00675182
comp19544	7.63169	6.28742	2.43438	2.58276	0.00980121	0.0288606
comp19682	1490.57	-1.04636	0.37254	-2.80871	0.00497406	0.0163795
comp19830	13.5842	2.98749	1.10821	2.69577	0.00702253	0.0218409
comp19846	652.52	1.39024	0.449583	3.09229	0.00198619	0.00761157
comp19853	214.5	2.9189	0.411923	7.08604	1.38006e-12	4.62216e-11
comp19898	15.3758	3.41281	1.01643	3.35764	0.000786123	0.00342408
comp19923	26.3618	2.32817	0.961618	2.42109	0.0154739	0.0421643
comp19958	50.3233	2.82826	0.876109	3.22821	0.00124569	0.00508357
comp19960	270.587	1.36691	0.370501	3.68935	0.000224825	0.00113348
comp20064	4228.31	-1.11666	0.318723	-3.50355	0.000459097	0.00213679
comp20097	42.3765	3.17545	1.0672	2.9755	0.00292515	0.01059
comp20133	65.1603	2.32529	0.573839	4.05217	5.07458e-05	0.000305254
comp20140	3477.71	-1.84575	0.481348	-3.83454	0.000125798	0.000673989
comp20142	14.0651	2.55192	1.00201	2.5468	0.0108717	0.0313273
comp20161	34.4221	8.9252	1.64584	5.42288	5.86462e-08	7.31979e-07
comp20240	24.2155	2.54259	0.907297	2.80238	0.00507275	0.0166444
comp20320	60.0509	1.52079	0.536943	2.83231	0.00462136	0.0154316
comp20327	139.79	1.33628	0.419216	3.18756	0.00143479	0.00572284
comp20335	125.77	1.68821	0.464055	3.63795	0.000274818	0.00134681
comp20341	12.964	4.07964	1.23643	3.29952	0.000968501	0.0040829
comp204134	11.9405	6.29599	1.80926	3.47988	0.000501641	0.0023025
comp20450	58.6126	3.36206	0.968683	3.47075	0.000519001	0.00237253
comp20470	1290.79	-2.11005	0.442717	-4.76614	1.87789e-06	1.61083e-05
comp20485	1661.14	-0.898865	0.353862	-2.54015	0.0110803	0.0318233
comp20486	1204.48	-1.03777	0.36528	-2.84103	0.0044968	0.0150836
comp20636	6.16946	6.20835	2.38301	2.60526	0.00918047	0.027316
comp20647	602.697	3.64724	0.600798	6.07066	1.27389e-09	2.46102e-08
comp20730	10.3001	3.07162	1.17666	2.61045	0.00904233	0.0269623
comp20796	699.526	-1.12105	0.44598	-2.51369	0.0119477	0.0338759
comp20836	8.11297	5.31522	2.02024	2.63098	0.00851389	0.0255493
comp208575	8.81949	4.35084	1.83104	2.37616	0.017494	0.0463609
comp20912	1956.75	-1.75381	0.320852	-5.46608	4.60085e-08	5.93127e-07
comp20968	51.3091	1.65764	0.554197	2.99107	0.00278006	0.0101752
comp20973	5.2695	6.00321	2.43757	2.46278	0.0137865	0.0382384
comp21000	10.5815	3.41384	1.39951	2.43931	0.0147153	0.0404944
comp21003	69.4117	3.59442	0.647026	5.55529	2.7715e-08	3.79303e-07
comp21112	378.471	1.03033	0.312358	3.29854	0.000971877	0.00409195
comp21123	770.375	-1.35122	0.399094	-3.38573	0.000709891	0.00312925
comp21165	3361.96	-2.15991	0.436658	-4.94646	7.55735e-07	7.10759e-06
comp21178	3878.55	-2.05855	0.359993	-5.71832	1.07583e-08	1.67142e-07
comp21193	835.726	2.25018	0.486198	4.62811	3.69014e-06	2.95255e-05
comp21200	19.4033	4.28391	1.23813	3.45998	0.000540225	0.00245105
comp21202	15.4353	3.87043	1.31777	2.93711	0.00331288	0.0117449
comp21287	1010.99	-0.878465	0.291041	-3.01836	0.00254148	0.00942265
comp21350	474.031	1.36154	0.480615	2.83292	0.00461251	0.0154097
comp21357	168.976	-2.31341	0.826195	-2.80008	0.00510903	0.016733
comp21433	17.3376	3.50316	1.01927	3.43694	0.000588326	0.00264945
comp21443	43.0448	2.34583	0.649485	3.61183	0.000304048	0.00147595
comp21449	17.4852	2.49422	0.935658	2.66574	0.00768187	0.0234109
comp21510	17.3457	3.8441	1.04234	3.68795	0.000226071	0.00113804
comp21616	827.391	-1.0404	0.436641	-2.38275	0.017184	0.0457576
comp21620	543.838	4.68804	0.482461	9.71692	2.5539e-22	3.47383e-20
comp21639	572.298	-1.54826	0.522013	-2.96595	0.00301751	0.0108753
comp21647	1096.35	-0.960599	0.333805	-2.87773	0.00400553	0.0136977
comp21649	829.5	-0.830883	0.329854	-2.51895	0.0117707	0.0334122
comp21650	5.67389	6.32416	2.49284	2.53693	0.0111828	0.0319886
comp21666	166.695	2.77231	0.498668	5.55943	2.70654e-08	3.72709e-07
comp21679	199.431	2.05348	0.466383	4.40299	1.06768e-05	7.65169e-05
comp21718	7.37228	4.85155	1.88311	2.57636	0.00998473	0.0292263
comp21744	28.2791	2.40041	1.01562	2.36349	0.0181039	0.0475876
comp21747	729.102	1.50061	0.379532	3.95385	7.69034e-05	0.000437339
comp21760	10.5607	5.15065	1.84012	2.79909	0.00512476	0.0167763
comp21765	16.4254	-4.06068	1.3282	-3.05728	0.00223354	0.00845345
comp21771	725.512	-1.49346	0.279329	-5.3466	8.96241e-08	1.07243e-06
comp21781	173.809	1.41936	0.550639	2.57765	0.00994742	0.0291812
comp21784	76.7838	2.95626	0.725023	4.07747	4.5529e-05	0.000276619
comp21800	292.014	2.62856	0.780136	3.36936	0.000753436	0.00330155
comp21801	6.0918	4.75373	1.99434	2.38361	0.0171437	0.0456686
comp21802	544.691	0.798515	0.326204	2.4479	0.0143692	0.0396566
comp21815	1631.84	-2.20449	0.486999	-4.52668	5.99166e-06	4.52258e-05
comp21816	247.555	1.31845	0.429142	3.07229	0.00212422	0.00808135
comp21818	1327.7	-1.32709	0.306705	-4.32692	1.51208e-05	0.000104112
comp21826	600.679	-2.02184	0.417668	-4.84078	1.2933e-06	1.15548e-05
comp21830	303.86	2.08108	0.688047	3.02462	0.00248944	0.00925383
comp21845	526.122	2.8106	0.487456	5.76586	8.12432e-09	1.29853e-07
comp21849	1343.72	-2.84917	0.604487	-4.71337	2.43651e-06	2.03756e-05
comp21858	1035.73	-1.27224	0.346793	-3.6686	0.000243886	0.00120945
comp21895	644.921	-1.01425	0.299935	-3.38158	0.000720711	0.00317485
comp218982	11.994	7.40398	1.98928	3.72195	0.000197692	0.00101511
comp21904	1704.5	0.891972	0.281957	3.16351	0.00155881	0.00617685
comp21915	675.258	3.45657	0.560555	6.16633	6.98915e-10	1.4202e-08
comp21977	18402.7	-1.3279	0.434665	-3.055	0.00225063	0.00849885
comp21997	8.78083	4.03669	1.6285	2.47878	0.0131833	0.0367796
comp22006	1002.21	1.81837	0.38929	4.67098	2.99763e-06	2.46353e-05
comp22012	257.919	1.49766	0.353043	4.24213	2.21408e-05	0.000145387
comp22026	541.95	4.14717	0.381699	10.865	1.69193e-27	4.51068e-25
comp22045	1173.66	-0.992769	0.333468	-2.9771	0.00290987	0.0105613
comp22056	1144.17	-1.11426	0.352816	-3.1582	0.00158749	0.00628304
comp22067	9.2715	3.60765	1.53406	2.3517	0.0186879	0.0488135
comp22068	88.0582	2.21633	0.516813	4.28845	1.79921e-05	0.000121006
comp22081	227.63	2.76574	0.594897	4.64911	3.33375e-06	2.69653e-05
comp22097	3871.64	-1.06526	0.357464	-2.98003	0.00288217	0.0104799
comp22103	319.132	-3.11531	0.918116	-3.39316	0.000690922	0.00305574
comp22104	1054.23	1.2509	0.515674	2.42576	0.0152763	0.0417227
comp22111	17.8541	2.53344	1.02097	2.48141	0.0130863	0.0365476
comp22119	749.019	-1.13092	0.398668	-2.83675	0.00455755	0.015272
comp22123	165.185	3.10637	0.535877	5.7968	6.75908e-09	1.10294e-07
comp22125	1029.24	-0.865619	0.335986	-2.57636	0.00998473	0.0292263
comp22184	102.021	9.06793	1.47861	6.13274	8.63769e-10	1.71851e-08
comp22193	4.41544	-6.89638	2.86757	-2.40495	0.0161745	0.0436699
comp22198	132.986	1.64339	0.564641	2.9105	0.00360853	0.0125684
comp22235	1137.2	-1.74036	0.307078	-5.66747	1.44918e-08	2.18031e-07
comp22236	5378.38	-1.34015	0.315974	-4.24134	2.22189e-05	0.000145471
comp22251	3799.29	-1.70709	0.489443	-3.48782	0.000486984	0.00224619
comp22257	6168.06	-1.0102	0.327245	-3.087	0.00202191	0.00772707
comp22264	5864.13	-1.23766	0.394975	-3.13352	0.00172724	0.00675591
comp22269	4178.4	-1.01639	0.341678	-2.9747	0.00293275	0.010606
comp22273	17.5818	3.61132	1.29544	2.78773	0.00530794	0.0172826
comp22302	401.921	-3.12718	0.732049	-4.27181	1.93892e-05	0.000128842
comp22306	5058.55	-1.55697	0.284793	-5.46703	4.57636e-08	5.91113e-07
comp22314	22.9657	7.73184	1.68176	4.59747	4.27661e-06	3.34942e-05
comp22331	2080.61	-1.57447	0.324579	-4.85081	1.22958e-06	1.10298e-05
comp22336	4230.76	-1.33361	0.418169	-3.18915	0.00142691	0.00569825
comp22338	2984.76	-0.908	0.283526	-3.20252	0.00136229	0.00547625
comp22342	698.039	-1.25544	0.36572	-3.43281	0.000597368	0.00268836
comp22351	3944.91	-1.00443	0.343007	-2.92831	0.00340811	0.0120313
comp22352	9852.2	-2.99355	0.79013	-3.78868	0.00015145	0.000796698
comp22362	4238.56	-2.07223	0.312702	-6.62685	3.42932e-11	8.95734e-10
comp22371	4778.05	-1.84158	0.320165	-5.75198	8.8204e-09	1.40305e-07
comp22383	2225.11	5.79033	0.316406	18.3003	8.22417e-75	5.48141e-71
comp22387	50.4563	1.99397	0.568657	3.50646	0.000454107	0.00211652
comp22389	9482.41	-1.54797	0.305602	-5.06533	4.07703e-07	4.11718e-06
comp22398	2497.82	3.13737	0.526674	5.95694	2.57004e-09	4.58004e-08
comp22406	1083.06	-0.968537	0.291204	-3.32598	0.000881092	0.00374759
comp22426	4218.52	-1.40187	0.539468	-2.59862	0.00935993	0.02777
comp22431	22.2301	3.64769	1.15135	3.16818	0.00153398	0.00608728
comp22434	121.687	1.19694	0.486592	2.45985	0.0138995	0.0385037
comp22440	4187.32	-2.43748	0.548424	-4.44451	8.80904e-06	6.44481e-05
comp22443	4066.13	-1.50384	0.297783	-5.05013	4.41507e-07	4.41176e-06
comp22445	3002.1	-1.23445	0.295632	-4.17564	2.97149e-05	0.00018826
comp22448	53.9388	6.724	1.19243	5.6389	1.71143e-08	2.54287e-07
comp22456	2248.29	-0.896933	0.320835	-2.79562	0.00517997	0.0169321
comp22459	3360.47	-3.96386	0.404511	-9.79914	1.13548e-22	1.57666e-20
comp22462	2684.34	-0.73321	0.276626	-2.65054	0.00803623	0.0243545
comp22474	38.0658	4.45121	0.847485	5.25225	1.50249e-07	1.71182e-06
comp22478	4167.64	-1.93244	0.259519	-7.44623	9.60438e-14	3.92719e-12
comp22486	1892.59	-0.972847	0.40842	-2.38198	0.0172201	0.0458353
comp22492	3078.01	-1.32514	0.360836	-3.67243	0.000240252	0.00119409
comp22501	1494.58	1.2306	0.421259	2.92124	0.00348638	0.0122234
comp22506	32.0278	3.61924	0.932387	3.88169	0.000103733	0.00057186
comp22512	3068.73	-1.68353	0.312119	-5.39389	6.89499e-08	8.44763e-07
comp22533	24.6345	5.72898	1.37639	4.16231	3.15039e-05	0.000197902
comp22563	3225.32	-2.29613	0.424506	-5.40895	6.33943e-08	7.85359e-07
comp22569	2091.17	-1.44534	0.354292	-4.07951	4.51307e-05	0.000274951
comp22587	1964.19	-1.59942	0.265229	-6.03036	1.63597e-09	3.08014e-08
comp22596	5408.12	-1.59887	0.351009	-4.55508	5.23664e-06	4.02099e-05
comp22603	6126.53	-2.11567	0.312168	-6.77736	1.22393e-11	3.51617e-10
comp22612	3368.26	-2.04119	0.486339	-4.19706	2.70403e-05	0.000173793
comp22616	3807.5	-1.3184	0.360493	-3.6572	0.000254986	0.00126074
comp22618	6400.87	-1.73433	0.424492	-4.08565	4.39543e-05	0.000269005
comp22622	7004.67	-0.946959	0.384698	-2.46156	0.0138333	0.0383524
comp22649	2491.05	-1.01298	0.376297	-2.69197	0.00710316	0.0220096
comp22655	42.503	4.00445	0.745772	5.36954	7.89378e-08	9.47964e-07
comp22679	74.369	1.63228	0.680074	2.40015	0.0163883	0.0441148
comp22683	983.616	-2.99133	0.451063	-6.63174	3.31751e-11	8.7396e-10
comp22696	3838.96	-1.46801	0.298641	-4.91565	8.84866e-07	8.23692e-06
comp22709	2892.69	-0.845374	0.285172	-2.96443	0.00303244	0.0109191
comp22717	16037.9	-1.99142	0.360594	-5.52261	3.33998e-08	4.46111e-07
comp22721	11741.9	-1.9071	0.405355	-4.70476	2.54164e-06	2.12015e-05
comp22724	11621.4	-2.40088	0.402003	-5.97231	2.33921e-09	4.21375e-08
comp22731	4895.79	-1.59388	0.486925	-3.27335	0.0010628	0.00442446
comp22743	4545.22	-1.94072	0.366749	-5.29168	1.21199e-07	1.40976e-06
comp22746	87.3797	3.04826	0.750285	4.06279	4.84889e-05	0.000292941
comp22750	43.9453	2.10621	0.63844	3.299	0.00097031	0.00408794
comp22755	11911.4	-4.0639	0.280277	-14.4996	1.21881e-47	2.03085e-44
comp22756	11633.9	-1.8174	0.272889	-6.65986	2.74091e-11	7.42608e-10
comp22760	17.0143	6.03572	1.80441	3.34498	0.000822891	0.00354988
comp22768	5826.57	-2.27863	0.297373	-7.66252	1.82325e-14	8.61841e-13
comp22769	4824.46	-1.19886	0.257867	-4.64913	3.33334e-06	2.69653e-05
comp22771	24595.4	-2.62733	0.288725	-9.0998	9.0501e-20	9.13923e-18
comp22775	6781.95	-1.5826	0.307528	-5.14621	2.65808e-07	2.84825e-06
comp22793	3435.27	-2.60788	0.482406	-5.40599	6.44507e-08	7.95489e-07
comp22794	48.6628	4.45425	0.779062	5.71745	1.08132e-08	1.67605e-07
comp22801	43.4513	3.24952	0.640297	5.07501	3.87468e-07	3.93669e-06
comp22806	119.979	2.41451	0.803086	3.00654	0.00264238	0.00972472
comp22811	52.8046	1.26963	0.52486	2.41898	0.0155639	0.0423576
comp22816	2250.23	-1.90295	0.367544	-5.17748	2.24902e-07	2.46137e-06
comp22821	4536.27	-1.65071	0.363245	-4.54433	5.5111e-06	4.19788e-05
comp22824	39.6925	2.33032	0.670675	3.47459	0.000511626	0.00234363
comp22832	891.547	-1.05007	0.311	-3.37645	0.000734276	0.00323246
comp22842	7178.22	-1.82873	0.462095	-3.95748	7.57457e-05	0.000431861
comp22848	57.5426	3.26208	0.75883	4.29883	1.71705e-05	0.000116184
comp22850	9996.68	-2.51308	0.531116	-4.7317	2.22643e-06	1.88516e-05
comp22860	282.427	1.45206	0.328137	4.42517	9.63681e-06	6.97387e-05
comp22863	25.7306	5.60506	1.52656	3.67169	0.000240952	0.00119668
comp22870	82.0662	-1.94794	0.727043	-2.67927	0.00737828	0.0226932
comp22871	71385.2	-1.09889	0.405283	-2.71141	0.00669976	0.0210631
comp22876	362568	-1.91065	0.611636	-3.12384	0.0017851	0.00696668
comp22881	132750	-2.78528	0.56228	-4.95354	7.28752e-07	6.87979e-06
comp22883	471794	-3.83489	0.450746	-8.50787	1.77156e-17	1.28342e-15
comp22885	1.20112e+06	-2.20246	0.430235	-5.1192	3.06838e-07	3.21048e-06
comp22897	34.094	6.13647	1.43498	4.27635	1.89983e-05	0.000126497
comp22898	55.6426	2.91041	0.869133	3.34864	0.0008121	0.00351242
comp22902	205855	-3.00768	0.44482	-6.76156	1.36517e-11	3.87187e-10
comp22903	22035.9	-1.27972	0.371575	-3.44405	0.000573076	0.00258777
comp22904	11.2664	4.47532	1.38503	3.23121	0.00123267	0.00503724
comp22911	5943.13	-2.02238	0.507207	-3.98729	6.68324e-05	0.000388689
comp22912	25074.8	-4.56464	0.418454	-10.9083	1.05156e-27	2.92028e-25
comp22916	13152.1	-1.34491	0.545239	-2.46665	0.0136384	0.0378909
comp22924	14531.4	2.19976	0.306491	7.17725	7.11255e-13	2.48195e-11
comp22926	30.3065	2.64358	0.816548	3.2375	0.00120581	0.00493961
comp22934	19840.4	-2.06123	0.378465	-5.44629	5.14306e-08	6.51682e-07
comp22941	1934.02	-1.02974	0.42381	-2.42973	0.0151101	0.0413927
comp22954	12344.6	-1.25939	0.286977	-4.38848	1.14148e-05	8.13683e-05
comp22961	965.583	0.79722	0.314322	2.53632	0.0112026	0.0320313
comp22967	14918.8	-4.33172	1.51943	-2.85089	0.00435967	0.0146902
comp22968	8108.67	-1.42908	0.356375	-4.01005	6.07051e-05	0.00035742
comp22969	2587.32	-1.30509	0.359076	-3.63458	0.000278433	0.00136152
comp22971	8882.46	-3.02052	0.373358	-8.09015	5.95929e-16	3.54631e-14
comp22973	10462.7	-1.2832	0.282374	-4.54433	5.51103e-06	4.19788e-05
comp229767	37.097	9.033	1.65603	5.4546	4.90839e-08	6.25515e-07
comp22978	3886.37	-2.57834	0.458158	-5.62762	1.82715e-08	2.68829e-07
comp22982	48.2268	6.50508	1.1688	5.5656	2.61249e-08	3.62e-07
comp22991	3778.53	-0.934461	0.290274	-3.21923	0.00128534	0.00521512
comp23001	151.148	2.70306	0.479373	5.63873	1.71305e-08	2.54287e-07
comp23017	448.136	2.62283	0.454705	5.76821	8.01187e-09	1.28363e-07
comp23019	131.178	3.39562	0.452101	7.51077	5.87823e-14	2.52764e-12
comp23022	8048.41	-2.15315	0.500075	-4.30566	1.66487e-05	0.000113344
comp23031	811.789	-0.85633	0.312529	-2.74	0.00614387	0.0196209
comp23032	2513.94	-1.20373	0.416086	-2.89299	0.00381597	0.0131643
comp23042	1232.5	4.38213	0.327037	13.3995	6.08666e-41	5.79537e-38
comp23057	6957.67	-1.2731	0.406191	-3.13424	0.00172297	0.00675109
comp23064	4947.2	-0.868456	0.304669	-2.85049	0.0043652	0.014694
comp23079	118978	-2.12386	0.65819	-3.22683	0.00125172	0.00509322
comp23084	18.8015	4.20998	1.12654	3.73711	0.000186149	0.000959541
comp23088	29.6097	3.73291	1.07789	3.46316	0.000533877	0.00243219
comp23095	1857.18	1.2832	0.421347	3.04548	0.00232313	0.0087357
comp23099	3934.37	-0.832369	0.284651	-2.92418	0.00345367	0.012139
comp23106	1432.74	-1.40154	0.368213	-3.80634	0.000141038	0.000747232
comp23107	6769.56	-1.24763	0.262419	-4.75435	1.99082e-06	1.70332e-05
comp23110	9627.01	-1.62834	0.292994	-5.5576	2.73514e-08	3.75096e-07
comp23111	2221.8	1.39794	0.332313	4.2067	2.59122e-05	0.00016735
comp23122	1892.43	0.916927	0.34512	2.65684	0.00788778	0.0239727
comp23134	51.4868	1.89509	0.616836	3.07228	0.00212431	0.00808135
comp23140	2973.11	-2.30135	0.602629	-3.81886	0.000134072	0.000712591
comp23149	11431.4	-1.6496	0.397238	-4.15269	3.28595e-05	0.000206029
comp23151	8467.27	-4.26813	0.672716	-6.34462	2.2298e-10	4.98712e-09
comp23153	2361.52	-1.82619	0.469974	-3.88574	0.000102019	0.00056447
comp23154	13957.1	-4.61072	0.481792	-9.56995	1.06961e-21	1.37095e-19
comp23155	30.625	2.54625	0.792072	3.21467	0.00130593	0.00529443
comp23167	658.334	3.13023	0.73493	4.25922	2.05144e-05	0.000135778
comp23171	51.1754	4.11088	0.686055	5.99205	2.07208e-09	3.80453e-08
comp23174	9938.99	-2.90838	0.335507	-8.6686	4.37458e-18	3.3903e-16
comp23179	860.452	-0.922343	0.317469	-2.9053	0.00366901	0.0127232
comp23180	4828.39	-1.45343	0.418082	-3.47644	0.000508122	0.00232918
comp23183	129.792	4.45053	0.865308	5.14329	2.69966e-07	2.87892e-06
comp23192	11279.4	-4.8862	0.48947	-9.98263	1.81587e-23	2.95189e-21
comp23203	39.2201	4.66248	1.05748	4.40905	1.03825e-05	7.44878e-05
comp23210	4436.12	-1.95236	0.374839	-5.20852	1.90356e-07	2.11807e-06
comp23217	61.5644	-1.82624	0.66791	-2.73427	0.00625197	0.0199089
comp23222	117.655	1.14789	0.425533	2.69754	0.00698532	0.0217455
comp23224	5999.34	-3.00289	0.28563	-10.5132	7.50858e-26	1.78731e-23
comp23228	30.5798	2.94805	0.76002	3.87891	0.000104927	0.000577963
comp23241	17417.9	-2.87066	0.459842	-6.2427	4.30082e-10	9.12897e-09
comp23243	597.956	-1.01348	0.34341	-2.95121	0.00316527	0.011324
comp23246	120.235	1.18554	0.488771	2.42555	0.0152853	0.0417227
comp23251	2021.4	4.06589	0.459916	8.84051	9.52834e-19	8.14184e-17
comp23257	67.7785	2.94115	0.794939	3.69984	0.000215732	0.00109259
comp23269	10.7203	6.8781	1.82038	3.77839	0.000157843	0.000828366
comp23303	845.715	-0.989981	0.378042	-2.61871	0.0088263	0.0263681
comp23305	838.126	-1.0079	0.306063	-3.2931	0.000990883	0.00416146
comp23309	12.3812	4.81868	1.67684	2.87367	0.00405731	0.0138535
comp23351	27.0133	6.99365	1.56051	4.48164	7.40711e-06	5.52219e-05
comp23355	235.429	2.1215	0.409659	5.1787	2.23441e-07	2.44939e-06
comp23366	236.086	1.88735	0.435946	4.32932	1.49568e-05	0.000103089
comp23370	76274	-2.10715	0.386092	-5.45763	4.82525e-08	6.19659e-07
comp23371	245.016	2.30766	0.628978	3.66891	0.000243589	0.00120888
comp23380	95.1223	-2.30906	0.448817	-5.14478	2.67838e-07	2.86539e-06
comp23385	1459.61	-1.23074	0.284458	-4.32661	1.5142e-05	0.00010415
comp23386	860.491	-1.83799	0.648447	-2.83444	0.00459059	0.0153552
comp23387	150.524	1.68219	0.545199	3.08547	0.00203232	0.00776241
comp23389	855.693	1.30154	0.496643	2.62067	0.00877575	0.0262289
comp23394	12.0682	4.5529	1.91783	2.37398	0.0175973	0.0465791
comp23398	20.0666	2.41754	0.860779	2.80855	0.00497651	0.0163795
comp23404	15.0258	3.65869	1.28417	2.84908	0.00438463	0.0147519
comp23410	168.667	-1.14225	0.350439	-3.25948	0.00111618	0.00462181
comp23419	153.814	1.47967	0.524442	2.82142	0.00478115	0.0158618
comp23424	384.862	1.15048	0.343329	3.35095	0.000805362	0.00349235
comp23436	1733.68	-1.27142	0.313358	-4.0574	4.96218e-05	0.000298762
comp23437	1270.08	1.5165	0.536552	2.82638	0.00470768	0.0156336
comp234432	15.2547	7.7511	1.86022	4.16677	3.08948e-05	0.000194626
comp23455	597.139	2.01094	0.438574	4.58517	4.53607e-06	3.52365e-05
comp23456	66.7764	5.6751	0.948574	5.98277	2.1938e-09	3.995e-08
comp23458	662.8	2.61777	0.416144	6.29054	3.16353e-10	6.95873e-09
comp23460	223.748	2.09657	0.454174	4.61622	3.90786e-06	3.09702e-05
comp23471	600.598	1.00765	0.348985	2.88738	0.00388461	0.0133665
comp23473	542.004	1.12726	0.287928	3.91508	9.03732e-05	0.000507018
comp23478	84.9858	1.37676	0.486977	2.82716	0.00469624	0.015619
comp23507	2614.57	-1.05805	0.386182	-2.73976	0.00614839	0.019626
comp23508	172.86	-2.61825	0.707566	-3.70037	0.000215286	0.00109116
comp23517	445.573	0.989726	0.366472	2.70069	0.00691968	0.0215916
comp23519	2424.72	-2.10265	0.807938	-2.60249	0.00925488	0.0275128
comp23546	11.2573	5.87866	1.97286	2.97976	0.00288477	0.0104836
comp23553	91.7366	1.77514	0.436983	4.06226	4.86001e-05	0.00029314
comp23565	305.406	1.18942	0.478229	2.48714	0.0128775	0.0361117
comp23569	254.384	2.17456	0.333445	6.52148	6.96171e-11	1.67508e-09
comp23574	53.5566	3.66581	0.851666	4.30428	1.67529e-05	0.000113821
comp23587	379.403	1.09911	0.330084	3.32978	0.000869142	0.0037086
comp23599	628.801	-1.21249	0.301697	-4.01889	5.84731e-05	0.000346113
comp23604	253.255	4.31461	0.518169	8.32665	8.31613e-17	5.5427e-15
comp23632	259.728	4.49567	0.637679	7.05006	1.78837e-12	5.87166e-11
comp23660	74.9591	1.95474	0.594633	3.2873	0.00101151	0.00424543
comp23683	1389.73	-1.1845	0.352308	-3.36212	0.000773475	0.00337604
comp23686	124209	-2.8607	0.43111	-6.63566	3.23046e-11	8.6124e-10
comp23695	424.927	-1.48728	0.506597	-2.93582	0.00332668	0.0117756
comp23696	3674.67	-1.32267	0.394389	-3.35371	0.000797346	0.00346435
comp23701	113.628	1.84105	0.458371	4.01652	5.90645e-05	0.00034914
comp23710	1324.69	-4.83311	0.490252	-9.85842	6.30303e-23	8.93823e-21
comp23712	102.36	3.28847	0.824488	3.98849	6.64943e-05	0.000387061
comp23716	903.754	-2.08615	0.51234	-4.0718	4.66503e-05	0.000283173
comp23721	242.957	1.30749	0.457743	2.85637	0.00428511	0.0144976
comp23724	1043.08	1.76764	0.705273	2.50632	0.0121995	0.0345265
comp23725	451.475	-1.48517	0.303339	-4.89607	9.77737e-07	8.98844e-06
comp23729	1398.73	-0.779201	0.261116	-2.98411	0.002844	0.0103808
comp23742	372.417	0.933982	0.316352	2.95235	0.0031537	0.0112886
comp23750	85.8433	4.16686	0.538912	7.73199	1.05881e-14	5.38701e-13
comp23757	239.703	1.99864	0.358784	5.57059	2.53876e-08	3.53253e-07
comp23763	750.658	1.01717	0.35396	2.87368	0.00405718	0.0138535
comp23776	11.7577	4.24664	1.5057	2.82038	0.00479672	0.0159056
comp23800	1734.38	-1.23079	0.453784	-2.71228	0.00668211	0.0210375
comp23807	207.404	1.76569	0.455392	3.87729	0.000105627	0.000581341
comp23822	9174.83	-1.20738	0.361285	-3.34189	0.000832096	0.00357801
comp23824	645.656	-1.92776	0.600304	-3.21131	0.00132131	0.00533731
comp23835	73.0614	3.20208	0.57867	5.53352	3.13868e-08	4.22612e-07
comp23857	1194.76	1.12323	0.389977	2.88026	0.00397352	0.0136022
comp23868	1602.87	-2.17938	0.591461	-3.68475	0.000228931	0.00114724
comp23873	597.791	-1.30875	0.32487	-4.02855	5.61229e-05	0.000333264
comp23888	41.7051	-2.1659	0.609459	-3.55381	0.000379692	0.00180246
comp23891	1083.84	-0.888446	0.369433	-2.40489	0.0161772	0.0436699
comp23892	42.5204	2.47293	0.772035	3.20314	0.0013594	0.00546794
comp23904	1540.49	-1.82338	0.38035	-4.79397	1.63516e-06	1.42462e-05
comp23910	3766.5	-1.0883	0.28349	-3.83894	0.000123569	0.000664184
comp23922	1871.77	-0.74	0.287449	-2.57437	0.0100424	0.0293434
comp23924	35.8218	4.00421	0.993495	4.03043	5.5675e-05	0.000331021
comp23925	110.709	4.75981	1.04597	4.55062	5.34883e-06	4.0977e-05
comp23932	2058.49	-1.10677	0.261394	-4.23411	2.29463e-05	0.000149645
comp23944	1982.04	-1.01455	0.366819	-2.76581	0.0056782	0.0183181
comp23953	74.1458	3.28031	0.518435	6.32733	2.4944e-10	5.56025e-09
comp23958	22.489	4.78364	1.06296	4.50031	6.78554e-06	5.08725e-05
comp23971	141.525	1.19135	0.413344	2.88222	0.00394889	0.0135527
comp23993	1330.67	-2.17626	0.434297	-5.011	5.41466e-07	5.29358e-06
comp23994	1980.81	-1.08821	0.28158	-3.86466	0.000111246	0.000608746
comp24002	27.0541	2.48487	0.855943	2.90308	0.00369511	0.0127937
comp24010	1935.44	-1.68294	0.342125	-4.91909	8.69492e-07	8.10512e-06
comp24015	14.1962	7.49127	2.05786	3.64033	0.000272292	0.0013364
comp24041	182.43	1.66922	0.586938	2.84394	0.00445588	0.0149614
comp24050	2282.26	-0.949895	0.285694	-3.32487	0.000884596	0.0037601
comp24059	74.0925	3.78613	0.653058	5.79753	6.72977e-09	1.10206e-07
comp24073	5.29761	6.22503	2.58301	2.40999	0.0159529	0.0431519
comp24086	120.737	2.46803	0.579995	4.25525	2.08814e-05	0.000137933
comp24101	35.3016	2.05188	0.708039	2.89798	0.00375574	0.0129834
comp24103	33.3609	2.52859	0.818959	3.08757	0.002018	0.00771657
comp24105	1108.63	2.34977	0.611601	3.84199	0.000122039	0.00065702
comp24119	2275.97	-0.946871	0.312204	-3.03286	0.00242245	0.00904416
comp24120	1878.23	-1.04036	0.367903	-2.82782	0.00468661	0.0156025
comp24121	2017.01	-0.9321	0.278966	-3.34126	0.000833987	0.00358152
comp24129	11064.3	-2.16404	0.326581	-6.62637	3.44048e-11	8.95734e-10
comp24135	7499.54	-1.80869	0.451744	-4.0038	6.23334e-05	0.000365072
comp24137	7174.04	-1.65518	0.43496	-3.80537	0.000141594	0.000749583
comp241374	27.1641	8.58356	1.68997	5.07913	3.79157e-07	3.8759e-06
comp24151	996.464	-2.96451	0.516198	-5.74298	9.30229e-09	1.47618e-07
comp241548	4.92288	5.41831	2.10006	2.58007	0.00987789	0.0290283
comp24155	1494.62	-1.71606	0.370975	-4.62581	3.73128e-06	2.97832e-05
comp241551	7.20277	5.77177	1.94609	2.96583	0.00301864	0.0108753
comp24158	4296.9	-1.50349	0.313578	-4.79462	1.62981e-06	1.42181e-05
comp24162	1402.19	-1.43132	0.263669	-5.42848	5.68348e-08	7.12037e-07
comp24163	2596.88	-2.25429	0.571367	-3.94544	7.96537e-05	0.000452208
comp241655	11.061	7.28745	2.02387	3.60074	0.000317309	0.00153249
comp24172	5320.73	-1.33151	0.271374	-4.90655	9.26918e-07	8.59236e-06
comp24175	6106.94	-1.99896	0.382884	-5.22078	1.78168e-07	1.99578e-06
comp24180	1554.59	-1.33138	0.321726	-4.13823	3.5e-05	0.000218218
comp24182	2226.61	-0.76198	0.29565	-2.57731	0.00995736	0.029189
comp24183	1439.33	-1.10357	0.32025	-3.44597	0.000569007	0.00257114
comp24185	13071.4	-2.03984	0.293456	-6.95111	3.62418e-12	1.11829e-10
comp24190	3127.89	-0.823062	0.322844	-2.54941	0.0107905	0.0311337
comp24193	14095.9	-2.42426	0.525203	-4.61585	3.9149e-06	3.09891e-05
comp24194	2595.59	-0.954206	0.328303	-2.90648	0.00365521	0.0126885
comp24195	1980.95	-1.42284	0.341183	-4.17032	3.04167e-05	0.000192523
comp24203	7702.19	-2.31272	0.338626	-6.82972	8.50781e-12	2.48704e-10
comp24209	1484.66	1.8469	0.339429	5.44119	5.29251e-08	6.6808e-07
comp24210	890.451	-1.1592	0.32127	-3.60817	0.000308362	0.00149471
comp24212	318.358	3.09918	0.506718	6.11619	9.58408e-10	1.89549e-08
comp24215	5331.4	-0.877904	0.283263	-3.09926	0.00194005	0.00746131
comp24220	3119.42	-1.24461	0.34828	-3.5736	0.000352106	0.0016847
comp24225	3410.41	-1.64253	0.317713	-5.16985	2.34283e-07	2.53902e-06
comp24230	1799.36	-1.21705	0.312927	-3.88924	0.00010056	0.000557598
comp24237	705.807	-0.79006	0.292899	-2.69738	0.00698884	0.0217463
comp24240	1106.16	1.28859	0.293688	4.38762	1.14595e-05	8.15132e-05
comp24243	582.763	-0.895585	0.314584	-2.84689	0.00441489	0.0148388
comp24246	3127.22	-2.51873	0.260713	-9.66089	4.41993e-22	5.77625e-20
comp24247	26152.8	-2.78132	0.669895	-4.15187	3.29766e-05	0.000206569
comp24248	767.921	1.52512	0.413655	3.68693	0.000226972	0.00114085
comp24255	2671.53	-0.77123	0.283837	-2.71716	0.00658453	0.0207898
comp24259	4411.26	-1.74971	0.300944	-5.81407	6.09721e-09	1.00838e-07
comp24260	45201.4	-1.38001	0.429578	-3.21247	0.001316	0.00532231
comp24262	3699.44	-1.93794	0.293045	-6.61313	3.7629e-11	9.57242e-10
comp24264	78174.7	-3.17684	0.579736	-5.4798	4.25803e-08	5.56467e-07
comp24267	290.036	1.24686	0.407105	3.06274	0.00219317	0.00832432
comp24268	310.091	2.34647	0.391963	5.98647	2.14443e-09	3.92452e-08
comp24269	349.072	-1.19974	0.380221	-3.15537	0.00160297	0.00633301
comp24273	1399.57	-1.03493	0.36191	-2.85963	0.00424133	0.014386
comp24274	475.823	4.67962	0.483116	9.68635	3.44639e-22	4.59404e-20
comp24283	2974.45	1.02853	0.429728	2.39345	0.0166905	0.0447476
comp24284	696.971	-0.805277	0.294063	-2.73845	0.00617294	0.0196949
comp24287	30612.8	-2.3362	0.379808	-6.15101	7.69894e-10	1.54094e-08
comp24288	5631.65	-0.925524	0.30767	-3.00817	0.00262826	0.00968345
comp24289	1925.65	-0.895164	0.261078	-3.42872	0.000606438	0.00272366
comp24290	465.931	1.72003	0.405096	4.24599	2.17632e-05	0.000143049
comp24295	4001.71	-2.37009	0.345953	-6.85092	7.3376e-12	2.20119e-10
comp24296	625.569	-1.93158	0.441277	-4.37724	1.20194e-05	8.46824e-05
comp24297	5479.81	-1.92853	0.35663	-5.40764	6.3859e-08	7.89648e-07
comp24299	7216.49	-1.23895	0.418352	-2.96151	0.00306133	0.0110053
comp24300	3394.69	-0.808918	0.334471	-2.4185	0.0155846	0.0423833
comp24306	330.344	2.02914	0.375893	5.39817	6.73241e-08	8.27887e-07
comp24310	3464.18	-1.4411	0.324351	-4.44304	8.86961e-06	6.48201e-05
comp24314	4959.47	-1.7213	0.341391	-5.04203	4.60616e-07	4.57527e-06
comp24316	3212.26	-1.99422	0.267957	-7.44233	9.89276e-14	4.02044e-12
comp24323	6693.03	-4.64718	0.810961	-5.73046	1.00158e-08	1.57072e-07
comp24324	1206.51	-1.24724	0.338887	-3.68042	0.000232851	0.00116513
comp24325	404.301	-1.53435	0.432479	-3.5478	0.000388467	0.00183496
comp24327	13942.9	-2.44831	0.389827	-6.28051	3.37471e-10	7.32653e-09
comp24329	3918.81	-1.17171	0.283376	-4.13484	3.55197e-05	0.000221045
comp24332	1079.6	-1.06774	0.454427	-2.34965	0.0187911	0.0489987
comp24334	2112.77	-1.3708	0.507252	-2.70241	0.00688384	0.0214999
comp243400	7.84775	6.79229	2.23594	3.03778	0.00238332	0.00891904
comp24341	4104.8	-1.42454	0.4854	-2.93478	0.00333785	0.011802
comp24343	2029.08	-1.85034	0.493079	-3.75262	0.000174998	0.000909089
comp24347	398.942	-2.02313	0.711219	-2.8446	0.00444676	0.0149383
comp24349	11956.8	-2.55822	0.450803	-5.67481	1.38844e-08	2.09839e-07
comp24350	2083.87	-1.53039	0.355526	-4.30458	1.67303e-05	0.000113783
comp24351	7558.35	-1.21902	0.295419	-4.1264	3.68492e-05	0.000228465
comp24355	207.058	2.52673	0.399896	6.31846	2.64181e-10	5.83036e-09
comp24357	2132.08	-1.01995	0.431153	-2.36562	0.0179998	0.0474185
comp24361	3027.21	-0.88619	0.32161	-2.75549	0.00586052	0.0188333
comp24365	13068.7	-2.42571	0.509343	-4.76244	1.9127e-06	1.63858e-05
comp24370	1532.86	-1.02337	0.413137	-2.47708	0.0132464	0.0369247
comp24371	1315.31	-2.94474	0.524616	-5.61314	1.98691e-08	2.87886e-07
comp24373	10480.1	-1.58957	0.270807	-5.86974	4.36478e-09	7.47847e-08
comp24380	1433.46	1.50651	0.3892	3.87078	0.000108486	0.000595599
comp24381	1212.68	1.12723	0.433948	2.59761	0.00938741	0.02782
comp24383	681.665	1.34417	0.52559	2.55746	0.0105441	0.0305549
comp24389	5250.49	-0.88577	0.313293	-2.82729	0.00469435	0.015619
comp24392	3062.78	-1.8819	0.305114	-6.16786	6.92207e-10	1.41088e-08
comp24396	1276.8	3.65214	0.622027	5.87136	4.32235e-09	7.42486e-08
comp24397	2955.03	-3.02718	0.637125	-4.75131	2.02103e-06	1.72473e-05
comp24406	709.152	1.72652	0.350466	4.92636	8.37755e-07	7.82022e-06
comp24407	5369.26	-1.56973	0.280435	-5.59748	2.17492e-08	3.11069e-07
comp24413	8420.81	-1.88461	0.323262	-5.82996	5.54393e-09	9.28399e-08
comp24419	2153.43	-0.890826	0.30312	-2.93885	0.00329428	0.0116976
comp24425	7148.7	-1.31471	0.421546	-3.11879	0.00181598	0.00705934
comp24426	1818.81	1.22481	0.265321	4.61632	3.90613e-06	3.09702e-05
comp24431	2742.61	-0.932665	0.331126	-2.81665	0.00485276	0.0160514
comp24443	10141	-1.06316	0.313387	-3.39248	0.000692622	0.00306123
comp24445	4087.11	-1.24349	0.33833	-3.67538	0.0002375	0.00118395
comp24450	1276.77	0.942128	0.297303	3.16892	0.00153009	0.0060775
comp24453	10450.3	-3.96279	0.419564	-9.44502	3.55337e-21	4.15495e-19
comp24460	1156.29	-1.42248	0.397499	-3.57858	0.000345469	0.00165413
comp24462	2799.65	-1.2755	0.417955	-3.05176	0.00227505	0.00857646
comp24469	23177.7	-1.17806	0.358952	-3.28194	0.00103094	0.0043161
comp24471	6799.47	-2.11889	0.50559	-4.19092	2.77831e-05	0.00017754
comp24479	795.516	0.838567	0.293873	2.8535	0.00432403	0.0146047
comp24484	29092.8	-1.33897	0.267565	-5.00428	5.60714e-07	5.43982e-06
comp24486	7704.12	-1.28928	0.30958	-4.16461	3.11885e-05	0.000196105
comp24487	5748.42	-1.16672	0.362104	-3.22206	0.00127271	0.00517546
comp24495	1895.13	-1.9754	0.459294	-4.30094	1.70073e-05	0.000115211
comp24496	585.653	-2.12573	0.428692	-4.95865	7.09847e-07	6.72992e-06
comp24499	2604.49	-1.94106	0.310218	-6.25708	3.92254e-10	8.43347e-09
comp24508	3612.36	-1.81216	0.299555	-6.04949	1.45301e-09	2.76695e-08
comp24513	24571.1	-1.60055	0.287238	-5.57221	2.51529e-08	3.5072e-07
comp24517	5022.81	-1.57159	0.473893	-3.31634	0.000912034	0.0038595
comp24522	2337.8	-1.09812	0.284625	-3.85813	0.000114256	0.000622663
comp24523	1979.16	-1.14569	0.473591	-2.41915	0.0155568	0.0423553
comp24528	8461.15	-1.15446	0.303681	-3.80155	0.000143793	0.000760481
comp24538	1380.92	-0.851662	0.291356	-2.9231	0.00346565	0.0121608
comp24539	8214.56	-2.12822	0.330109	-6.44702	1.14072e-10	2.66901e-09
comp24540	4335.65	-1.06967	0.417139	-2.5643	0.0103386	0.0300115
comp24542	8762.47	-1.43303	0.298195	-4.80569	1.54216e-06	1.356e-05
comp24547	390.213	1.0412	0.384183	2.71016	0.00672502	0.0211227
comp24549	3662.55	-1.22131	0.259749	-4.70188	2.57774e-06	2.13956e-05
comp24550	701.074	-1.5418	0.381843	-4.03777	5.39606e-05	0.000322554
comp24552	4054.21	-1.83035	0.417324	-4.38592	1.15499e-05	8.20576e-05
comp24553	1780.7	-1.82046	0.380402	-4.78562	1.7046e-06	1.47356e-05
comp24559	2044	3.47001	0.382649	9.06841	1.20772e-19	1.18374e-17
comp24563	656.82	1.38447	0.351497	3.93878	8.18985e-05	0.000463767
comp24569	7425.52	-0.936191	0.376882	-2.48405	0.0129899	0.0363466
comp24574	5328.38	-1.15439	0.411215	-2.80727	0.00499638	0.0164367
comp24577	784.312	-0.781028	0.331529	-2.35583	0.0184812	0.0483616
comp24578	2841.34	-2.72636	0.46676	-5.84102	5.18833e-09	8.79904e-08
comp24585	9906.25	-1.81439	0.586733	-3.09237	0.00198568	0.00761157
comp24600	113.995	2.74142	0.50039	5.47857	4.28788e-08	5.5927e-07
comp24602	5367.09	-1.46069	0.363928	-4.01369	5.97775e-05	0.00035227
comp24611	4780.91	-1.04936	0.381379	-2.75149	0.00593255	0.0190281
comp24612	230.686	1.1149	0.373733	2.98315	0.00285299	0.0104079
comp24614	104.55	3.50723	0.701237	5.00149	5.68902e-07	5.51124e-06
comp24615	24.9252	-2.58175	1.06351	-2.42758	0.0151999	0.0416047
comp24620	23.3981	4.97661	1.60707	3.09671	0.00195683	0.00750851
comp24632	76.3256	4.02434	1.1177	3.60056	0.000317536	0.00153249
comp24633	19.4377	2.91421	0.931294	3.1292	0.00175282	0.00684792
comp24658	98.5545	5.3369	0.790051	6.75513	1.42703e-11	3.9963e-10
comp24672	79.1089	1.25574	0.507854	2.47265	0.0134117	0.037327
comp24688	7.20177	5.13428	1.99165	2.5779	0.00994025	0.029173
comp24690	111.09	2.06243	0.442068	4.66541	3.08003e-06	2.51573e-05
comp24722	59.4938	3.90122	0.848497	4.5978	4.26978e-06	3.34801e-05
comp24729	25.3074	2.82378	1.13028	2.49829	0.0124794	0.0351693
comp24734	73.2115	3.83785	0.642105	5.97698	2.27314e-09	4.10582e-08
comp24783	381.427	1.98077	0.363182	5.45393	4.92673e-08	6.26654e-07
comp24798	334.439	1.28824	0.392561	3.28163	0.00103207	0.00431812
comp24802	12763	-1.10713	0.359357	-3.08085	0.00206407	0.00787467
comp24810	100.458	4.48818	1.11313	4.03204	5.52943e-05	0.000329344
comp24811	93.5895	2.32039	0.770272	3.01243	0.00259162	0.00958021
comp24829	105.145	2.56231	0.760211	3.37052	0.000750262	0.00329197
comp24836	134.848	3.45632	0.478264	7.22679	4.94531e-13	1.79133e-11
comp24847	191.347	1.57859	0.551355	2.86311	0.00419508	0.0142581
comp24848	12.1175	4.4482	1.54352	2.88186	0.00395337	0.0135611
comp248498	41.6195	9.19894	1.64934	5.57736	2.44194e-08	3.43365e-07
comp24879	60.184	3.85167	0.68522	5.62108	1.89772e-08	2.77375e-07
comp24886	387.407	-2.58698	0.606311	-4.26675	1.98338e-05	0.000131404
comp248872	7.03317	6.63422	2.32503	2.85339	0.00432552	0.0146047
comp24888	120.783	1.23597	0.486625	2.53989	0.0110888	0.0318233
comp24901	8.33413	3.98284	1.51834	2.62315	0.00871213	0.0260504
comp24915	121.605	2.79045	0.459561	6.07199	1.26332e-09	2.44768e-08
comp249158	18.5694	8.03465	1.80194	4.4589	8.23825e-06	6.05039e-05
comp24930	149.608	3.00853	0.627916	4.7913	1.65708e-06	1.43977e-05
comp24940	395.656	1.26795	0.373528	3.39453	0.000687465	0.00304247
comp24955	18.0035	3.13312	0.979805	3.1977	0.00138528	0.00555194
comp24962	8.41152	3.70175	1.55754	2.37666	0.0174704	0.0463167
comp24972	74.3729	1.42364	0.596705	2.38584	0.0170404	0.0455024
comp24973	61.1765	3.16888	0.807649	3.92359	8.72402e-05	0.000491095
comp24976	86.3871	3.73331	0.810246	4.60762	4.07295e-06	3.20498e-05
comp25001	57.6943	2.00704	0.693968	2.89212	0.00382656	0.013194
comp25003	28.8946	3.07086	0.820211	3.74398	0.000181126	0.000936541
comp25019	62.6122	3.28711	1.23672	2.65793	0.00786214	0.0239165
comp25029	86.0131	2.30107	0.581169	3.95937	7.51462e-05	0.000429545
comp25034	22.8535	3.24899	1.13534	2.8617	0.0042138	0.0143083
comp25052	29.3874	4.7794	1.27234	3.7564	0.000172374	0.000896154
comp25053	8.4707	5.201	1.85597	2.80231	0.00507381	0.0166444
comp25103	24.4612	2.55156	1.01483	2.51427	0.0119279	0.033844
comp25104	35.2774	2.24665	0.679488	3.30638	0.000945093	0.00399179
comp25109	62.271	3.37273	0.659278	5.11579	3.12426e-07	3.26382e-06
comp25111	35.5661	4.64146	0.999156	4.64538	3.39445e-06	2.7423e-05
comp25116	72.2741	1.92694	0.584725	3.29546	0.000982611	0.00412932
comp25122	82.7273	2.41657	0.594006	4.06826	4.73651e-05	0.000286729
comp25123	83.7694	1.36777	0.477522	2.8643	0.00417928	0.0142117
comp25126	102.689	2.20469	0.525657	4.19415	2.73892e-05	0.000175697
comp25128	131.033	3.30529	0.865096	3.82072	0.000133063	0.000707794
comp25129	60.78	2.61104	0.762863	3.42269	0.000620058	0.00277813
comp25144	222.603	-1.34977	0.430535	-3.13511	0.00171792	0.00673526
comp25164	4088.9	-1.49299	0.563091	-2.65143	0.00801523	0.0243157
comp25169	62.7867	1.43754	0.527285	2.72631	0.0064046	0.0203367
comp25177	40.7819	3.43504	0.894541	3.84	0.000123033	0.000661837
comp25183	34.9241	2.45887	0.765367	3.21267	0.00131509	0.00532183
comp25214	91.7543	2.95476	0.572431	5.16176	2.44633e-07	2.63831e-06
comp25253	26.2369	3.7082	0.943151	3.93171	8.43436e-05	0.000475592
comp25264	41.5046	3.27721	0.708544	4.62527	3.74104e-06	2.98254e-05
comp25273	13.7627	3.80398	1.11698	3.4056	0.000660199	0.00293936
comp25293	12.8652	4.09251	1.67165	2.44819	0.0143577	0.0396414
comp25296	41.4679	-2.90244	0.708054	-4.09919	4.14602e-05	0.000255154
comp25303	248.829	0.907881	0.367657	2.46937	0.0135352	0.037651
comp25316	15.062	3.2385	1.03128	3.14028	0.00168788	0.00662919
comp25324	2551.71	-1.12642	0.328307	-3.43098	0.000601398	0.00270467
comp25344	209.692	1.2151	0.423582	2.86862	0.00412265	0.0140478
comp25354	253.682	1.40389	0.590005	2.37945	0.0173386	0.0460589
comp25364	64.779	3.08237	0.796491	3.86993	0.000108865	0.00059719
comp25365	483.878	2.23684	0.526276	4.25032	2.13469e-05	0.00014059
comp25367	642.683	1.1464	0.470811	2.43494	0.0148941	0.0409021
comp25369	338.271	1.27263	0.365256	3.4842	0.000493615	0.00227049
comp25371	262.053	4.44993	0.672397	6.61801	3.64064e-11	9.36869e-10
comp25381	320.63	1.32738	0.41713	3.18218	0.00146172	0.0058198
comp25384	797.461	-1.63699	0.312459	-5.23908	1.61383e-07	1.8324e-06
comp25400	727.107	0.965007	0.335318	2.87788	0.00400354	0.0136977
comp25417	235.779	3.03912	0.399829	7.60107	2.93702e-14	1.34077e-12
comp25419	1006.96	0.787834	0.307535	2.56176	0.0104142	0.0302048
comp25422	379.303	4.86077	0.426738	11.3905	4.66147e-30	1.63519e-27
comp25424	2472.81	-0.697931	0.260725	-2.67688	0.00743103	0.0228239
comp25426	371.041	-0.854632	0.353688	-2.41634	0.0156772	0.0425963
comp25432	194.065	1.93668	0.697352	2.7772	0.00548299	0.0177657
comp25437	1760.44	3.63195	0.288679	12.5813	2.67618e-36	1.98186e-33
comp25443	10.6379	2.99712	1.18602	2.52703	0.0115031	0.0327363
comp25455	14.933	2.94122	0.965804	3.04536	0.00232405	0.0087357
comp25471	135.598	4.3595	0.580213	7.51361	5.752e-14	2.48942e-12
comp25479	378.673	1.08604	0.413127	2.62884	0.00856773	0.0256762
comp25481	4.99147	-6.59253	2.43792	-2.70417	0.00684755	0.0214301
comp25493	198.715	1.30399	0.423977	3.07561	0.00210072	0.00800074
comp25496	1001.4	-1.44209	0.325954	-4.4242	9.68003e-06	6.99755e-05
comp25501	442.4	0.772677	0.312309	2.47408	0.0133581	0.0372206
comp25503	600.678	1.31574	0.3926	3.35134	0.000804217	0.00348965
comp25511	234.218	1.81156	0.507319	3.57084	0.000355832	0.00169887
comp25513	1276.26	1.08736	0.266041	4.0872	4.36619e-05	0.000267469
comp25514	3509.25	-1.24691	0.349426	-3.56845	0.000359103	0.00171326
comp255231	13.769	7.6032	1.90537	3.99041	6.59583e-05	0.000384276
comp25530	474.997	1.22219	0.347821	3.51385	0.000441663	0.00206429
comp25536	317.009	2.41166	0.643724	3.74642	0.000179374	0.000928925
comp25540	609.323	0.829458	0.331721	2.50047	0.0124028	0.0349979
comp25541	908.002	1.42047	0.331888	4.27998	1.86911e-05	0.000124826
comp25542	256.074	2.1063	0.415349	5.07115	3.95426e-07	4.01144e-06
comp25551	378.071	1.2022	0.513677	2.34038	0.0192639	0.0499976
comp25555	2289.32	-2.11347	0.514003	-4.11178	3.92614e-05	0.000242069
comp25561	100.747	4.52197	0.81043	5.57972	2.40907e-08	3.3946e-07
comp25563	4414.88	-1.96982	0.304339	-6.47244	9.64324e-11	2.29544e-09
comp25566	3381.67	-1.61362	0.570282	-2.82952	0.00466183	0.0155433
comp25568	460.067	1.46322	0.337241	4.33879	1.4327e-05	9.91581e-05
comp25576	371.001	1.38165	0.302647	4.56522	4.98963e-06	3.85523e-05
comp25584	2523.02	-1.18046	0.404849	-2.9158	0.00354775	0.0124059
comp25585	986.124	-1.60636	0.329563	-4.87422	1.09238e-06	9.94636e-06
comp25588	1281.28	3.1012	0.440067	7.04711	1.82673e-12	5.9391e-11
comp25611	5010.18	-2.05438	0.42809	-4.79893	1.59513e-06	1.39522e-05
comp25614	50.7726	5.26301	0.862862	6.09948	1.06411e-09	2.07985e-08
comp25623	5320.97	-1.77443	0.332121	-5.34273	9.15564e-08	1.08968e-06
comp25624	3486.27	-0.962895	0.274935	-3.50227	0.000461315	0.00214412
comp25627	2844.56	-1.47702	0.298083	-4.95507	7.23043e-07	6.84529e-06
comp25634	1571.94	-1.97528	0.374605	-5.27297	1.34233e-07	1.54252e-06
comp25641	330.536	-2.00678	0.395406	-5.07524	3.87017e-07	3.93669e-06
comp25651	3129.48	-1.21068	0.324023	-3.7364	0.000186674	0.0009615
comp25661	1847.83	-1.43421	0.308994	-4.64155	3.458e-06	2.78689e-05
comp25666	3064.71	-2.63016	0.346202	-7.59719	3.0264e-14	1.37217e-12
comp25675	24.6015	3.057	1.11199	2.74914	0.00597523	0.0191438
comp25682	5181.27	0.695815	0.269849	2.57853	0.0099221	0.0291325
comp25685	4409.8	-1.39983	0.372328	-3.75968	0.000170132	0.000887271
comp256893	19.5919	8.11197	1.78753	4.53808	5.6769e-06	4.3045e-05
comp25690	1082.44	-2.14929	0.599508	-3.58509	0.000336966	0.0016169
comp25692	1167.66	-1.04091	0.430399	-2.41847	0.0155861	0.0423833
comp25700	862.951	2.8141	0.323868	8.68903	3.65556e-18	2.93546e-16
comp257011	6.81966	6.58979	2.36197	2.78995	0.00527162	0.0171895
comp25702	294.514	1.23046	0.517322	2.37853	0.0173821	0.0461008
comp25705	744.965	-1.00865	0.427897	-2.35722	0.0184124	0.0482573
comp25707	882.315	-1.17768	0.38954	-3.02325	0.00250073	0.00929061
comp25712	27.3425	2.56588	0.796957	3.21959	0.00128372	0.00521389
comp25713	247.566	2.36802	0.384077	6.16547	7.02753e-10	1.42366e-08
comp25731	4174.85	-2.35193	0.269737	-8.71934	2.79821e-18	2.33126e-16
comp25735	1249.2	-0.856413	0.262556	-3.26183	0.00110697	0.00459112
comp25743	2449.26	-2.21054	0.828325	-2.66869	0.00761478	0.0232277
comp25754	3478.67	-0.914368	0.273549	-3.34261	0.000829932	0.00357101
comp25755	69.8928	1.34662	0.559784	2.40561	0.0161453	0.0436192
comp25759	207.383	2.10437	0.528202	3.98403	6.77575e-05	0.000393383
comp25760	169.756	1.85692	0.613934	3.02463	0.00248937	0.00925383
comp25771	716.757	5.62913	0.535417	10.5135	7.4827e-26	1.78731e-23
comp25778	161.437	-2.17582	0.454936	-4.7827	1.72957e-06	1.48935e-05
comp25779	13.5479	4.47267	1.40625	3.18058	0.00146983	0.0058486
comp25780	140.809	1.24057	0.481859	2.57455	0.0100371	0.0293409
comp25781	142.286	2.11448	0.410351	5.15284	2.56568e-07	2.75811e-06
comp25782	3052.1	-2.22095	0.286215	-7.75971	8.5121e-15	4.39792e-13
comp25795	120.538	1.82587	0.467381	3.90659	9.36086e-05	0.00052253
comp25797	45.8077	2.63185	0.674786	3.90028	9.60807e-05	0.000534986
comp25799	4123.55	-0.914934	0.262571	-3.48452	0.000493012	0.00226929
comp25802	189.364	2.00578	0.647448	3.09798	0.00194845	0.00748495
comp25805	1415.58	-1.68469	0.712001	-2.36613	0.0179752	0.0474185
comp25813	405.477	2.61786	0.965426	2.71161	0.00669565	0.0210631
comp25818	2027.75	-1.01011	0.281275	-3.5912	0.00032916	0.00158287
comp25821	3043.85	-1.85577	0.423525	-4.38172	1.17747e-05	8.32217e-05
comp25822	1352.87	-5.3887	0.720049	-7.4838	7.22053e-14	3.02672e-12
comp25826	488.814	2.73714	0.646924	4.23101	2.32647e-05	0.000151573
comp25833	54.3254	2.22071	0.786876	2.82218	0.00476984	0.0158321
comp25838	371.97	2.87404	0.528661	5.43646	5.43497e-08	6.84765e-07
comp25840	4566.26	-2.76217	0.576666	-4.7899	1.66866e-06	1.44625e-05
comp25847	2226.6	-1.34304	0.317124	-4.23506	2.28489e-05	0.000149156
comp25849	3737.07	-1.1505	0.375981	-3.05999	0.00221343	0.00838687
comp25852	76.0837	22.7429	4.78499	4.75296	2.00462e-06	1.71292e-05
comp25853	51.6509	3.62478	0.878411	4.12652	3.68294e-05	0.000228465
comp25854	8.83548	2.87938	1.21763	2.36474	0.0180427	0.047494
comp25861	1042.04	-1.28865	0.386085	-3.33775	0.000844609	0.00361781
comp25868	37.3492	3.13347	1.16352	2.69309	0.00707928	0.021956
comp25872	11616	-1.7119	0.345569	-4.95387	7.27535e-07	6.87805e-06
comp25873	1781.63	-0.681041	0.272751	-2.49694	0.0125271	0.035244
comp25874	66.3716	2.625	0.886758	2.96022	0.00307419	0.0110456
comp25876	81.5049	4.47558	0.695056	6.43916	1.20138e-10	2.79971e-09
comp25882	15824	-3.86391	0.700976	-5.51219	3.54401e-08	4.69599e-07
comp25883	48.985	-3.12816	1.07128	-2.92002	0.00350013	0.0122523
comp25885	4163.12	-0.864364	0.284897	-3.03395	0.00241376	0.00901778
comp25886	1140.61	-0.916387	0.285507	-3.20968	0.00132881	0.00536108
comp25887	27.2635	3.53612	0.873503	4.04821	5.16111e-05	0.000310178
comp25892	718.038	-0.761642	0.315156	-2.41672	0.0156611	0.0425698
comp25894	1416.2	-0.803017	0.33371	-2.40633	0.0161137	0.0435527
comp25904	2882.57	-2.10281	0.398472	-5.27719	1.31182e-07	1.51268e-06
comp25917	638.355	1.9357	0.732847	2.64134	0.00825795	0.0249159
comp25935	3336.46	2.77186	0.33829	8.19375	2.53214e-16	1.56266e-14
comp25936	4836.54	-0.957592	0.364688	-2.62578	0.00864501	0.0258729
comp25940	999.756	-3.06754	0.620961	-4.93998	7.81308e-07	7.33439e-06
comp25942	3053.61	-1.34451	0.518886	-2.59114	0.00956582	0.0282807
comp25943	7643.52	-2.05932	0.410673	-5.01449	5.31738e-07	5.21565e-06
comp25945	112.543	1.69915	0.435913	3.89792	9.70222e-05	0.000539777
comp25947	17715.2	-1.35167	0.442268	-3.05622	0.00224149	0.00847152
comp25948	18473.4	-2.15941	0.788601	-2.73828	0.00617608	0.0196955
comp25951	2439.57	-1.29177	0.349851	-3.69234	0.000222204	0.00112281
comp25956	102.79	1.35211	0.454247	2.9766	0.00291467	0.0105655
comp25957	69.8431	1.73772	0.650958	2.66948	0.00759697	0.0231946
comp25959	27358.1	-2.44096	0.517388	-4.71785	2.38344e-06	2.00071e-05
comp25960	32.6384	2.31542	0.705728	3.28089	0.00103481	0.00432413
comp25965	7505.75	1.53028	0.276668	5.53112	3.18191e-08	4.27569e-07
comp25966	2074.81	-1.85756	0.357596	-5.19457	2.05189e-07	2.27174e-06
comp25967	314.396	1.04807	0.376378	2.78462	0.00535906	0.0174235
comp25975	96786.1	-3.66208	0.708172	-5.17117	2.3263e-07	2.52933e-06
comp25976	47138.7	-1.91561	0.727353	-2.63367	0.00844679	0.0253858
comp25977	41.2144	3.24535	0.807198	4.02052	5.80702e-05	0.000344034
comp25989	12101.9	-2.16786	0.465731	-4.65474	3.24394e-06	2.63348e-05
comp25993	1088.81	-1.8677	0.669064	-2.79151	0.0052463	0.0171193
comp25998	59110.2	-2.70724	0.347295	-7.79523	6.42931e-15	3.34776e-13
comp26017	65.8054	8.40968	1.5088	5.57377	2.49287e-08	3.48322e-07
comp26019	36.0476	2.8897	0.751603	3.84472	0.000120693	0.000650822
comp26035	39.6245	2.77348	0.658802	4.20988	2.55504e-05	0.000165334
comp26037	2622.52	4.45217	0.57852	7.69579	1.40626e-14	6.8414e-13
comp26038	462.729	2.28475	0.493064	4.63379	3.59025e-06	2.87954e-05
comp26040	2505.39	-2.19463	0.263719	-8.32184	8.66058e-17	5.71513e-15
comp26043	5266.14	-1.07295	0.271053	-3.95844	7.5442e-05	0.000430866
comp26046	195.734	6.23441	0.718028	8.68268	3.86563e-18	3.06719e-16
comp26050	2244.8	-1.02789	0.287107	-3.58017	0.000343375	0.00164647
comp26051	675.264	1.95855	0.400128	4.89481	9.83986e-07	9.03343e-06
comp26064	5473.5	-1.20023	0.394432	-3.04294	0.00234276	0.00878701
comp26066	1146.76	-1.46505	0.411617	-3.55925	0.000371913	0.00176931
comp26067	861.179	-1.01981	0.424596	-2.40184	0.016313	0.0439476
comp26073	543.299	-4.45021	0.836266	-5.32152	1.02904e-07	1.2075e-06
comp26074	32.3211	3.84473	0.789011	4.87284	1.10003e-06	9.98879e-06
comp26075	84.6816	2.56559	0.510014	5.03043	4.89372e-07	4.84645e-06
comp26086	16.4631	2.54854	1.08244	2.35444	0.0185507	0.0485245
comp26093	1886.11	2.024	0.395065	5.1232	3.00401e-07	3.158e-06
comp26114	90.5443	2.49682	0.667291	3.74173	0.000182757	0.000944246
comp26122	3903.77	-0.929549	0.352576	-2.63645	0.00837788	0.0252207
comp26128	11037	-3.29093	0.381048	-8.63652	5.79497e-18	4.43948e-16
comp26142	9437.7	-1.5615	0.287416	-5.43292	5.54406e-08	6.95879e-07
comp26150	27.7782	2.60655	1.09001	2.3913	0.0167887	0.0449744
comp26156	3569.72	-1.15432	0.42347	-2.72585	0.00641358	0.0203555
comp26165	2990.7	-1.73872	0.377151	-4.61015	4.02374e-06	3.17376e-05
comp26172	339.134	-2.41759	0.651076	-3.71322	0.00020464	0.00104515
comp26173	92.1478	1.26401	0.434763	2.90736	0.00364491	0.0126766
comp26176	5229.3	-1.24051	0.362745	-3.41978	0.000626728	0.00279969
comp26177	594.861	-2.03554	0.340044	-5.98611	2.14921e-09	3.92452e-08
comp26182	463.104	1.3047	0.34872	3.74141	0.000182988	0.000944704
comp26185	16.3141	2.19519	0.882629	2.4871	0.0128789	0.0361117
comp26188	698.958	1.72935	0.386427	4.47522	7.63315e-06	5.66536e-05
comp26198	5852.97	-0.895823	0.2857	-3.13554	0.00171539	0.00672928
comp26200	1443.93	-1.05905	0.389765	-2.71715	0.00658473	0.0207898
comp26204	27.5247	4.16402	0.948701	4.38918	1.13777e-05	8.11906e-05
comp26205	54.4034	2.33825	0.688455	3.39637	0.000682869	0.00302816
comp26218	44.4735	4.32186	0.948524	4.5564	5.20369e-06	4.0003e-05
comp26224	114.182	-2.32795	0.539413	-4.31571	1.59092e-05	0.000108698
comp26225	8112.98	-2.83554	0.662439	-4.28046	1.86505e-05	0.00012468
comp26228	1269.03	-0.738793	0.285204	-2.5904	0.00958646	0.0283217
comp26233	58.3384	1.96463	0.540368	3.63573	0.000277198	0.00135648
comp26242	54.7692	3.3384	0.605025	5.51779	3.43296e-08	4.57614e-07
comp26243	26.3993	-4.56177	1.09457	-4.16764	3.0777e-05	0.00019419
comp26256	633.676	0.983402	0.344584	2.85388	0.00431885	0.0145969
comp26285	71.573	3.41632	0.628813	5.43296	5.54273e-08	6.95879e-07
comp26287	184.615	3.82905	0.579281	6.61	3.84311e-11	9.73928e-10
comp26289	7.91149	3.8741	1.61125	2.40441	0.0161985	0.0437097
comp26294	145.215	3.82806	0.609032	6.28549	3.26825e-10	7.16543e-09
comp26297	982.221	2.66816	0.70189	3.8014	0.000143881	0.000760481
comp26307	352.538	3.66012	0.649087	5.63887	1.71167e-08	2.54287e-07
comp26309	455.941	-1.25952	0.317948	-3.9614	7.45128e-05	0.000427023
comp26311	2149.8	-1.8422	0.338492	-5.44238	5.25728e-08	6.64892e-07
comp26321	110.767	2.68418	0.515154	5.21044	1.88391e-07	2.0997e-06
comp26333	92.5679	2.17663	0.568302	3.83006	0.000128111	0.00068473
comp26336	1476.95	-1.23012	0.315986	-3.89296	9.9029e-05	0.000549565
comp26344	133.819	2.54688	0.454666	5.60165	2.12319e-08	3.04323e-07
comp26347	253.421	2.13561	0.361528	5.90718	3.48009e-09	6.05609e-08
comp26348	84.1877	5.73379	0.743285	7.71412	1.21824e-14	5.98773e-13
comp26355	2173	-0.827328	0.296168	-2.79344	0.00521506	0.0170301
comp26357	2056.73	-1.43591	0.279751	-5.13281	2.85455e-07	3.01993e-06
comp26359	22.4973	3.14701	0.915641	3.43694	0.000588316	0.00264945
comp26362	2132.69	1.41527	0.392087	3.60959	0.000306686	0.00148767
comp26369	1139.35	-0.943728	0.349285	-2.70189	0.00689476	0.0215239
comp26370	280.918	3.70568	0.507809	7.29739	2.93407e-13	1.08793e-11
comp26376	198.466	2.91959	0.434241	6.72344	1.77485e-11	4.84811e-10
comp26379	45.9415	9.3416	1.60587	5.81717	5.98516e-09	9.9479e-08
comp26385	110.794	-2.24542	0.453547	-4.9508	7.39091e-07	6.96752e-06
comp26392	176.113	5.43722	0.550723	9.87287	5.45776e-23	8.08354e-21
comp26393	344.817	1.53373	0.349389	4.38974	1.13487e-05	8.10709e-05
comp26395	1036.04	-0.927805	0.330741	-2.80524	0.00502798	0.0165326
comp26401	1778.42	-1.22372	0.344805	-3.54902	0.000386668	0.00183166
comp26412	345.755	3.91546	0.648946	6.03356	1.60384e-09	3.02822e-08
comp26415	489.707	-1.2763	0.365896	-3.48814	0.000486397	0.00224504
comp26419	1593.97	-1.38096	0.416811	-3.31314	0.000922533	0.00390145
comp26423	680.899	1.21727	0.358444	3.396	0.000683793	0.00303024
comp26425	2760.11	-1.59501	0.413337	-3.85887	0.000113911	0.000621291
comp26433	1069.41	-1.14423	0.434546	-2.63317	0.00845913	0.0253964
comp26436	2477.31	-1.24656	0.306835	-4.06263	4.85231e-05	0.000292941
comp26437	183.903	1.35814	0.36678	3.70287	0.000213175	0.00108294
comp26439	1036.67	-0.823282	0.289113	-2.84761	0.00440486	0.0148125
comp26447	195.855	1.20317	0.483131	2.49036	0.0127612	0.0358574
comp26456	1466.42	-1.25523	0.476576	-2.63385	0.00844223	0.0253858
comp26461	301.383	1.95003	0.559585	3.48478	0.000492549	0.00226929
comp26463	1566.98	-1.89636	0.367001	-5.16718	2.37652e-07	2.57135e-06
comp26466	647.433	2.10116	0.29207	7.19405	6.28994e-13	2.22992e-11
comp26472	752.195	3.0382	0.408849	7.43111	1.07691e-13	4.35006e-12
comp26475	69.2677	2.77427	0.69337	4.00114	6.30378e-05	0.000367904
comp26476	24.2899	3.62009	0.924125	3.91731	8.95411e-05	0.000502773
comp26479	175.122	-1.09771	0.42324	-2.59358	0.00949832	0.0281236
comp26481	451.3	1.28719	0.456651	2.81876	0.00482092	0.0159699
comp26502	65.1233	4.4836	0.849451	5.27823	1.30434e-07	1.50928e-06
comp26510	1785.15	-2.04211	0.315244	-6.47786	9.30302e-11	2.22239e-09
comp26512	329.054	1.33385	0.424445	3.14257	0.00167469	0.00658515
comp26513	883.486	-1.2198	0.431221	-2.82872	0.00467352	0.0155745
comp26514	379.442	-1.13432	0.387919	-2.92411	0.00345443	0.012139
comp26524	658.985	-2.13548	0.616914	-3.46155	0.000537072	0.00244218
comp26526	908.338	0.982877	0.293787	3.34554	0.000821224	0.00354502
comp26531	185.482	1.15518	0.432072	2.67358	0.00750459	0.0229832
comp26533	147.377	5.76659	0.822798	7.00852	2.40851e-12	7.68072e-11
comp26537	1636.33	-1.11101	0.368449	-3.01537	0.00256664	0.00949841
comp26551	1797.22	-0.786548	0.295488	-2.66186	0.00777091	0.0236606
comp265528	4.5656	5.08946	2.17054	2.34479	0.0190378	0.0495266
comp26554	695.824	1.47405	0.476707	3.09215	0.00198712	0.00761157
comp26557	370.01	1.23202	0.457245	2.69443	0.00705094	0.0218961
comp26572	1612.51	-1.2204	0.292969	-4.16562	3.10504e-05	0.000195421
comp26573	1225.2	3.72523	0.321137	11.6001	4.11421e-31	1.71382e-28
comp26577	888.174	-1.45205	0.367028	-3.95623	7.61411e-05	0.000433744
comp26584	7507.38	-1.60372	0.359677	-4.45878	8.2427e-06	6.05039e-05
comp26590	2561.16	-0.776989	0.295037	-2.63353	0.00845033	0.0253858
comp26591	397.403	2.68805	0.462837	5.80776	6.33135e-09	1.04452e-07
comp26596	783.866	1.17617	0.295722	3.97729	6.97064e-05	0.000402245
comp26599	576.206	1.87315	0.712186	2.63014	0.00853509	0.0256014
comp26602	31.1681	3.2917	1.09474	3.00685	0.00263971	0.00972027
comp26610	213.142	0.926921	0.346931	2.67177	0.0075452	0.0230577
comp26614	101.895	3.54356	0.675478	5.24601	1.55432e-07	1.76784e-06
comp266150	16.2402	7.84161	1.87619	4.17953	2.92107e-05	0.000185419
comp26617	41.5966	1.97112	0.665209	2.96315	0.00304505	0.0109586
comp26619	131.702	4.01308	0.604768	6.63573	3.22892e-11	8.6124e-10
comp26622	104.354	1.66317	0.461446	3.60426	0.000313042	0.0015152
comp26624	128.663	1.53281	0.416529	3.67996	0.000233273	0.00116513
comp26625	31.3974	3.26786	1.02428	3.19039	0.0014208	0.00568064
comp26630	113.439	1.44673	0.562873	2.57026	0.0101623	0.0296291
comp26635	37.0944	1.92029	0.812045	2.36476	0.0180419	0.047494
comp26641	45.5753	3.17184	0.709103	4.47303	7.71203e-06	5.71754e-05
comp26643	42.2462	2.32784	0.773636	3.00896	0.00262143	0.00966898
comp26644	70.2958	-3.82626	1.14429	-3.34378	0.000826442	0.00356059
comp26646	10808.6	-1.22215	0.307474	-3.97481	7.0434e-05	0.000405391
comp26648	5651.92	-1.79191	0.440851	-4.06466	4.81035e-05	0.000290934
comp26653	70.8123	2.78139	0.581291	4.78485	1.71119e-06	1.47734e-05
comp26659	2215.34	-1.61134	0.299515	-5.37982	7.45617e-08	9.01912e-07
comp26662	339.976	-0.943291	0.316237	-2.98286	0.00285566	0.0104119
comp26663	43.5788	3.4673	0.712468	4.86661	1.13527e-06	1.02667e-05
comp26665	48.8988	3.51441	0.716609	4.90423	9.37956e-07	8.67057e-06
comp26666	55.702	2.36275	0.640574	3.68849	0.000225589	0.00113647
comp26668	29.7204	1.80007	0.692447	2.59957	0.00933395	0.0277108
comp26672	3039.89	-0.969926	0.383932	-2.5263	0.0115272	0.0327907
comp26674	15.3077	2.62227	1.04325	2.51355	0.0119522	0.0338759
comp26683	300.782	1.33939	0.444108	3.01592	0.00256201	0.00948654
comp26684	1333.12	-1.24717	0.341873	-3.64806	0.000264229	0.00130161
comp26688	347.613	-1.51905	0.618581	-2.45571	0.0140607	0.0389019
comp26693	34.7423	2.36863	0.802092	2.95307	0.00314634	0.0112683
comp26697	241.824	4.61613	0.452117	10.21	1.78803e-24	3.40493e-22
comp26702	11.6972	4.76586	1.87655	2.5397	0.0110948	0.0318233
comp26703	212.323	2.77042	0.625194	4.43129	9.36709e-06	6.78605e-05
comp26708	13.2447	7.11416	2.29493	3.09995	0.00193556	0.00744834
comp26711	5659.34	-2.75398	0.418037	-6.58789	4.46121e-11	1.12629e-09
comp26718	467.479	2.62353	0.335426	7.8215	5.21981e-15	2.77614e-13
comp26729	73.2101	4.39561	0.76677	5.73263	9.88845e-09	1.55807e-07
comp26732	2000.85	-1.4591	0.46969	-3.10651	0.00189308	0.00731866
comp26736	1489.06	-0.82498	0.299131	-2.75792	0.00581698	0.0187025
comp26742	3620.96	-1.95431	0.571315	-3.42072	0.000624554	0.00279376
comp26745	1476.62	-2.7444	0.501634	-5.47092	4.47697e-08	5.79659e-07
comp26757	204.287	3.0358	0.421445	7.2033	5.87703e-13	2.09468e-11
comp26760	11.4529	2.70119	1.14642	2.35619	0.0184634	0.0483341
comp26771	863.117	0.928424	0.370778	2.50399	0.0122803	0.0347109
comp26774	289.116	3.82045	0.485606	7.86738	3.62136e-15	1.9623e-13
comp26778	56.5509	3.16303	0.670091	4.72031	2.3549e-06	1.97924e-05
comp26781	887.426	-2.04138	0.509956	-4.00304	6.25329e-05	0.000365919
comp26782	3045.49	-0.672786	0.277931	-2.4207	0.0154908	0.0421929
comp26789	261.045	2.63104	0.473972	5.55105	2.83958e-08	3.85454e-07
comp26790	966.204	1.38243	0.426409	3.24203	0.00118683	0.00487383
comp26793	2154.19	-1.34204	0.285357	-4.70302	2.56342e-06	2.13283e-05
comp26796	17.322	3.62258	1.13582	3.1894	0.00142567	0.00569671
comp26804	417.413	0.788672	0.309886	2.54504	0.0109265	0.0314579
comp26821	554.33	1.15616	0.300076	3.8529	0.000116729	0.000632517
comp268301	24.175	8.41554	1.75075	4.80681	1.53356e-06	1.35074e-05
comp26833	156.787	-1.48535	0.495623	-2.99693	0.00272709	0.0100088
comp26836	3312.76	-1.42847	0.281947	-5.06646	4.05283e-07	4.09895e-06
comp26839	278.315	1.9255	0.452771	4.25269	2.11214e-05	0.00013938
comp26844	1057.06	1.15516	0.362769	3.18427	0.00145117	0.00578128
comp26858	16.6263	4.17734	1.41215	2.95815	0.00309488	0.0111079
comp26861	56922.5	-1.93365	0.515638	-3.75002	0.000176822	0.000916423
comp26862	3131.74	-1.6975	0.658654	-2.57722	0.00995972	0.029189
comp26865	2846.47	-1.0169	0.26814	-3.79243	0.000149183	0.000786634
comp26881	32.6524	3.98199	0.89748	4.43686	9.12802e-06	6.64173e-05
comp26882	6.20212	6.0084	2.1363	2.81253	0.00491539	0.0162425
comp26891	14.6826	6.19864	1.79074	3.4615	0.00053717	0.00244218
comp26895	3931.72	-1.50892	0.27614	-5.46432	4.64682e-08	5.97897e-07
comp26898	2123.42	-1.5928	0.310237	-5.13415	2.83429e-07	3.00327e-06
comp26901	341.608	4.50662	0.608303	7.40852	1.27721e-13	5.09737e-12
comp26905	31184.1	-2.07463	0.596207	-3.47971	0.000501955	0.0023025
comp26907	2410.29	-1.0428	0.284989	-3.65908	0.000253119	0.00125244
comp26908	1348.07	1.08488	0.341875	3.17333	0.00150703	0.00599305
comp26918	87.3152	1.58826	0.644898	2.46281	0.0137852	0.0382384
comp26923	598.942	0.834964	0.352904	2.36598	0.0179824	0.0474185
comp26929	93.8587	2.18582	0.602961	3.62514	0.000288802	0.00140809
comp26938	15.3036	3.48253	1.08806	3.20068	0.00137102	0.00550597
comp26940	38163.8	-2.5416	0.41732	-6.0903	1.12703e-09	2.19594e-08
comp26945	69.7713	6.59069	1.29252	5.09911	3.41255e-07	3.53178e-06
comp26948	165.662	5.03352	0.530888	9.48133	2.51069e-21	3.0425e-19
comp26950	4430.67	-1.07248	0.278135	-3.85599	0.000115264	0.000626109
comp26953	311.117	1.22498	0.345599	3.54452	0.000393323	0.00185658
comp26955	18916	-1.5818	0.532078	-2.97287	0.0029503	0.0106521
comp26961	2206.23	-0.909857	0.272649	-3.3371	0.000846563	0.00362386
comp26966	239.48	3.96807	0.586817	6.76202	1.36079e-11	3.87187e-10
comp26972	526.524	1.53949	0.552061	2.78862	0.00529328	0.0172517
comp269725	11.4936	7.34273	1.99226	3.68563	0.000228138	0.00114498
comp26976	287.697	1.95218	0.406452	4.80299	1.56315e-06	1.37084e-05
comp26988	11803	-2.00277	0.673804	-2.97233	0.00295547	0.010665
comp26994	601.569	1.81022	0.745851	2.42705	0.015222	0.041648
comp26995	120.883	1.7762	0.512047	3.46882	0.00052275	0.00238738
comp26998	125.285	2.73563	0.524652	5.21417	1.84642e-07	2.06137e-06
comp26999	2560.89	-1.43365	0.391304	-3.66376	0.000248537	0.00123068
comp27000	5379.35	-1.19704	0.400859	-2.9862	0.00282471	0.0103217
comp27004	146.101	1.18363	0.434496	2.72415	0.00644672	0.0204509
comp27005	89.7731	3.55486	0.575278	6.17937	6.43567e-10	1.32798e-08
comp27008	137.074	2.65947	0.816197	3.25837	0.00112053	0.00463584
comp27011	123.7	3.22772	0.573198	5.63108	1.79082e-08	2.64652e-07
comp27022	99.5513	2.17762	0.499492	4.35966	1.30264e-05	9.11984e-05
comp27023	33.4378	3.6711	0.808285	4.54184	5.57656e-06	4.23806e-05
comp27026	21.8302	3.91112	1.33941	2.92003	0.00349993	0.0122523
comp27033	1611.38	-2.27514	0.323552	-7.03176	2.03949e-12	6.56678e-11
comp27036	568.221	3.17927	0.383135	8.29804	1.05839e-16	6.84874e-15
comp27042	225.385	2.41191	0.349777	6.89556	5.36514e-12	1.63282e-10
comp27043	584363	-1.72191	0.303915	-5.66577	1.4637e-08	2.19719e-07
comp27052	1299.29	-1.84164	0.354684	-5.19234	2.07663e-07	2.29425e-06
comp27055	316.812	1.60352	0.557406	2.87676	0.00401775	0.0137325
comp27056	676.386	-1.36656	0.42818	-3.19155	0.0014151	0.00566465
comp27076	76.4118	2.95352	0.737379	4.00542	6.19063e-05	0.000362889
comp27082	8154.26	-1.44761	0.354334	-4.08544	4.39932e-05	0.000269005
comp27089	481.404	1.23455	0.366366	3.36972	0.000752451	0.0032994
comp27092	642.42	0.883837	0.299238	2.95362	0.00314069	0.0112541
comp27105	50966.5	-1.88823	0.787914	-2.39649	0.0165528	0.0444858
comp27106	86159.2	-1.97694	0.637013	-3.10345	0.00191276	0.00738619
comp27112	46.7271	2.3143	0.588618	3.93175	8.43288e-05	0.000475592
comp27114	34.5789	3.03218	0.790735	3.83463	0.000125753	0.000673989
comp27115	237.277	4.29298	0.435094	9.8668	5.79842e-23	8.4014e-21
comp27122	25.9615	3.85429	1.34687	2.86167	0.00421414	0.0143083
comp27126	16.1369	4.67217	1.84723	2.52928	0.0114296	0.0325827
comp27136	4720.91	-2.02741	0.433105	-4.68109	2.85353e-06	2.35672e-05
comp27138	538.192	1.37329	0.293578	4.67776	2.90028e-06	2.39237e-05
comp27144	97.5927	1.81163	0.497099	3.6444	0.000268012	0.00131919
comp27147	301.777	3.65311	0.458457	7.96828	1.60899e-15	8.86275e-14
comp27148	6021.54	-3.15739	0.696142	-4.53556	5.74511e-06	4.34633e-05
comp27155	1303.19	-0.943538	0.375693	-2.51146	0.0120232	0.0340563
comp27160	14.8658	2.94353	1.19431	2.46463	0.0137155	0.0380732
comp27161	392.683	-2.43789	0.688383	-3.54148	0.000397891	0.00187549
comp27163	655.352	1.22951	0.47727	2.57613	0.00999133	0.0292328
comp27164	290.215	1.79602	0.416991	4.30709	1.65415e-05	0.000112729
comp27165	240.977	-1.91977	0.498254	-3.853	0.000116677	0.000632517
comp27167	485.604	1.24861	0.484809	2.57546	0.0100107	0.0292767
comp27171	183.695	1.6581	0.42053	3.94288	8.05098e-05	0.000456679
comp27184	643.04	-1.10992	0.438116	-2.53341	0.011296	0.0322155
comp27197	4164.31	-1.84997	0.744325	-2.48543	0.0129394	0.036238
comp27201	57.3092	5.61777	0.833893	6.7368	1.61912e-11	4.44093e-10
comp27203	1057.12	1.40992	0.581704	2.42378	0.0153597	0.0418874
comp27204	21.3127	2.94594	0.891569	3.30422	0.000952394	0.00402008
comp27211	84.9137	2.67759	0.556546	4.81109	1.50106e-06	1.32511e-05
comp27212	12015.5	-2.89337	0.696172	-4.15611	3.23717e-05	0.000203161
comp27217	26352.6	-1.49011	0.405189	-3.67756	0.000235471	0.00117471
comp27220	30.5678	3.61896	1.04496	3.46324	0.000533705	0.00243219
comp27223	140.501	2.47062	0.621487	3.97533	7.02814e-05	0.000404862
comp27226	2132.49	-1.52698	0.425662	-3.58731	0.00033411	0.00160435
comp27229	6370.29	-1.13675	0.281898	-4.03249	5.5188e-05	0.000329005
comp27244	361.196	0.902775	0.358092	2.52107	0.0116998	0.0332391
comp27245	535.74	0.68	0.284889	2.38689	0.0169915	0.0454264
comp27247	99.883	4.76321	0.571371	8.33646	7.6548e-17	5.20605e-15
comp27249	749.407	1.0648	0.325466	3.27163	0.0010693	0.00444596
comp27250	38.9151	2.5271	0.792524	3.18868	0.00142925	0.00570416
comp27254	554.334	-1.29987	0.383275	-3.39148	0.00069516	0.00307041
comp27255	49.2555	2.77497	0.929342	2.98595	0.00282702	0.0103244
comp27261	6946.31	-2.49334	0.402029	-6.20188	5.57925e-10	1.16205e-08
comp27264	1714.83	-0.764153	0.259694	-2.94251	0.00325567	0.0115914
comp27267	47.5417	3.5977	0.802382	4.48378	7.33331e-06	5.49175e-05
comp27269	724.737	1.49043	0.44701	3.33421	0.000855406	0.00365936
comp27277	354.66	1.08385	0.36694	2.95375	0.00313937	0.0112541
comp27291	7381.13	-0.978594	0.263095	-3.71955	0.000199582	0.00102245
comp27295	589.566	0.919395	0.342502	2.68435	0.00726708	0.0224237
comp27296	184.228	3.26665	0.65826	4.96256	6.95701e-07	6.63354e-06
comp27297	16706.9	-1.19854	0.41271	-2.90407	0.00368342	0.0127599
comp27303	207.422	0.996646	0.338559	2.94379	0.00324217	0.0115556
comp27304	109.464	1.34145	0.521233	2.57362	0.0100642	0.0293943
comp27305	84.59	1.28903	0.527906	2.44178	0.0146149	0.0402513
comp27313	16976.3	-1.07895	0.341863	-3.15609	0.00159898	0.006321
comp27320	196.033	4.46823	0.808716	5.5251	3.29305e-08	4.40726e-07
comp27322	37.9686	4.50321	1.67305	2.69162	0.00711069	0.0220226
comp27323	50.8783	5.59636	0.845181	6.6215	3.5557e-11	9.18555e-10
comp27330	8943.12	-1.24834	0.294526	-4.23846	2.25056e-05	0.000147058
comp27331	3277.84	1.53716	0.306078	5.02211	5.11075e-07	5.03893e-06
comp27336	141.979	2.47729	0.569038	4.35348	1.33994e-05	9.34173e-05
comp27340	1690.96	-0.79701	0.27019	-2.94981	0.00317967	0.0113694
comp27343	5.18324	6.12469	2.29011	2.67441	0.00748617	0.0229601
comp27350	83.2445	2.53093	0.596669	4.24176	2.21771e-05	0.000145448
comp27354	13.9767	4.88519	1.43065	3.41467	0.000638585	0.00284884
comp27363	49.3023	1.98336	0.781145	2.53904	0.0111158	0.0318242
comp27365	4880.18	-0.872255	0.323984	-2.69228	0.00709655	0.0219993
comp27367	8638.49	-1.32165	0.247351	-5.34322	9.13122e-08	1.08968e-06
comp27369	23.4641	2.87718	1.01788	2.82663	0.0047041	0.0156336
comp27374	6957.29	-1.99283	0.397031	-5.01933	5.18514e-07	5.09719e-06
comp27376	5242.81	1.64223	0.29986	5.47668	4.33377e-08	5.63052e-07
comp27377	250.611	-1.22338	0.487685	-2.50855	0.0121228	0.0343238
comp27383	46.428	2.51497	1.06945	2.35164	0.018691	0.0488135
comp27391	3865.53	-4.15039	0.46483	-8.92884	4.3048e-19	3.93035e-17
comp27397	264.291	2.29464	0.602096	3.81109	0.000138353	0.000734758
comp27402	2212.55	-1.36791	0.428651	-3.1912	0.00141681	0.00566808
comp27404	921.275	1.26573	0.316337	4.0012	6.30221e-05	0.000367904
comp27408	167.754	1.29597	0.386881	3.34979	0.000808727	0.00350238
comp27414	86.0516	3.23676	0.579433	5.58609	2.32243e-08	3.30042e-07
comp27419	1831.75	-1.08189	0.368797	-2.93357	0.00335093	0.011842
comp27421	223.495	2.67782	0.488912	5.4771	4.32357e-08	5.62824e-07
comp27423	506.454	1.93049	0.509407	3.78968	0.000150839	0.000794736
comp27425	20.2964	4.09976	1.09097	3.75791	0.000171341	0.000892179
comp27428	910.897	-0.9533	0.323625	-2.94569	0.00322233	0.0114972
comp27438	56.3477	1.80676	0.741096	2.43796	0.0147703	0.0406291
comp27441	2747.37	-1.56427	0.377475	-4.14405	3.41232e-05	0.00021315
comp27446	4952.42	-0.700543	0.269592	-2.59854	0.00936223	0.02777
comp27449	2320.79	-1.66844	0.477352	-3.4952	0.000473713	0.00219257
comp27450	306.047	1.01916	0.39953	2.5509	0.0107444	0.0310432
comp27455	236.787	-1.35916	0.369948	-3.67392	0.000238855	0.00118893
comp27456	21.0079	3.14803	1.18821	2.64939	0.00806368	0.0244097
comp27457	535.671	-5.41766	0.644895	-8.40084	4.43289e-17	3.14311e-15
comp27463	806.427	1.01891	0.309039	3.29703	0.000977128	0.00411146
comp27466	172.197	3.2709	0.467167	7.00157	2.53117e-12	7.95873e-11
comp27468	2667.35	-1.44202	0.490786	-2.93819	0.0033013	0.0117163
comp27475	3547.8	-1.35774	0.341019	-3.98144	6.85003e-05	0.000396659
comp27479	357.495	2.4234	0.418299	5.79346	6.89518e-09	1.12089e-07
comp27480	107.603	2.75405	0.540923	5.09139	3.55452e-07	3.65036e-06
comp27488	629.67	2.25472	0.450422	5.00581	5.56287e-07	5.40474e-06
comp27489	442.87	1.43549	0.394097	3.64249	0.000270013	0.00132619
comp27497	116.077	2.53471	0.566269	4.47617	7.59952e-06	5.65299e-05
comp27498	201.532	2.72887	0.618564	4.41162	1.02601e-05	7.36889e-05
comp27500	295.934	2.03287	0.330065	6.159	7.3207e-10	1.47409e-08
comp27508	730.409	-0.745098	0.295746	-2.51939	0.0117559	0.0333843
comp27510	572.739	1.14928	0.350416	3.27977	0.00103891	0.00433586
comp27513	86.6441	1.70151	0.584272	2.91219	0.00358904	0.0125288
comp27514	140.786	5.06366	0.559335	9.053	1.39099e-19	1.34362e-17
comp27515	926.261	1.56986	0.351326	4.46837	7.88184e-06	5.83046e-05
comp27520	10.7805	7.25009	2.04933	3.53778	0.000403502	0.00189791
comp27524	589.372	-1.14996	0.474577	-2.42312	0.0153877	0.0419463
comp27531	2771.89	-0.782714	0.295973	-2.64455	0.00818008	0.0247145
comp27541	42.2985	1.83877	0.597647	3.07667	0.00209323	0.00798135
comp27545	2927.11	-1.99903	0.295573	-6.76323	1.34951e-11	3.8603e-10
comp27549	41.5809	3.46542	0.826237	4.19422	2.73808e-05	0.000175697
comp27556	10.7489	4.60043	1.7174	2.67871	0.00739057	0.0227206
comp27558	82.6137	2.57812	0.611262	4.21771	2.468e-05	0.000160168
comp27560	902.736	-0.778302	0.3299	-2.35921	0.018314	0.0480374
comp27562	8034.15	-1.613	0.323926	-4.97953	6.37393e-07	6.11255e-06
comp27567	24.7046	2.7527	0.815437	3.37574	0.000736181	0.00323856
comp27568	228.483	1.79491	0.633526	2.8332	0.00460845	0.0154039
comp27571	751.11	-0.93475	0.287429	-3.2521	0.00114555	0.00473055
comp27576	90.6565	2.65082	0.88231	3.00441	0.00266094	0.00978761
comp27577	342.192	1.98828	0.472672	4.20646	2.59402e-05	0.000167368
comp27583	3960.01	-1.664	0.259044	-6.4236	1.33086e-10	3.05867e-09
comp27586	2472.93	-1.2736	0.454578	-2.80172	0.00508312	0.01666
comp275867	15.8164	7.80334	1.85187	4.21377	2.51142e-05	0.000162827
comp27588	284.882	-1.10798	0.431172	-2.5697	0.0101788	0.0296639
comp27591	176.725	1.2301	0.418922	2.93634	0.00332108	0.0117677
comp27592	1413.8	-1.46769	0.290433	-5.05346	4.33867e-07	4.34846e-06
comp27593	236944	-1.0739	0.291259	-3.68709	0.000226833	0.00114085
comp27598	10223	-2.18361	0.719612	-3.03443	0.00240989	0.00900836
comp27603	2130.97	-1.60019	0.275685	-5.8044	6.45959e-09	1.06304e-07
comp27608	22056.9	-1.5583	0.302449	-5.15228	2.57338e-07	2.76193e-06
comp27615	338.472	2.30691	0.472094	4.88655	1.02617e-06	9.38197e-06
comp27619	12.5685	4.00461	1.5107	2.65084	0.0080293	0.0243473
comp27624	147.902	2.25842	0.467209	4.83385	1.3392e-06	1.19329e-05
comp27630	31.3535	2.66959	0.977372	2.7314	0.00630663	0.0200734
comp27632	47.2489	1.70681	0.60995	2.79828	0.00513757	0.01681
comp27635	185.777	2.93401	0.403654	7.26863	3.63145e-13	1.32987e-11
comp27638	80.9378	3.02647	0.539094	5.614	1.97699e-08	2.87073e-07
comp27644	1663.13	-1.21315	0.297176	-4.08224	4.46029e-05	0.000272233
comp27645	686.298	4.94568	0.484816	10.2011	1.95947e-24	3.62774e-22
comp27646	32.3811	2.48062	0.775264	3.1997	0.00137569	0.00551683
comp27649	520.569	-1.94991	0.349711	-5.57578	2.46419e-08	3.45039e-07
comp27659	700.213	1.68597	0.506903	3.32602	0.000880941	0.00374759
comp27660	3106.25	-0.705623	0.261767	-2.69562	0.00702581	0.021841
comp27665	5121.36	-1.88986	0.35695	-5.29447	1.19361e-07	1.3908e-06
comp27675	11008.6	-0.695701	0.292873	-2.37543	0.0175283	0.0464148
comp27679	3616.3	-1.02136	0.334149	-3.0566	0.00223863	0.00846791
comp27689	340.907	1.48547	0.583015	2.5479	0.0108373	0.0312416
comp27694	67.445	4.34059	0.665262	6.52463	6.81706e-11	1.65221e-09
comp27698	106.391	1.93689	0.545807	3.54866	0.00038719	0.00183283
comp27700	1339.4	-1.27029	0.345787	-3.67363	0.000239129	0.0011894
comp27707	3221.26	-1.89146	0.312874	-6.04542	1.4902e-09	2.82969e-08
comp27710	60.955	3.39325	0.629723	5.38848	7.10554e-08	8.64205e-07
comp27715	261.687	4.79294	0.480684	9.97108	2.04004e-23	3.16207e-21
comp27719	151.367	2.56678	0.585002	4.38764	1.14585e-05	8.15132e-05
comp27720	3130.09	-1.10188	0.29223	-3.77059	0.000162863	0.000852697
comp27721	1296.05	-2.04797	0.860052	-2.38122	0.0172553	0.0458924
comp27723	1039.71	-1.29326	0.299672	-4.31559	1.59174e-05	0.000108698
comp27726	88.298	3.01591	0.894392	3.37203	0.000746175	0.00327619
comp27727	2588.29	-1.86382	0.346627	-5.37701	7.57309e-08	9.14395e-07
comp27728	18.3622	3.04284	1.13845	2.67278	0.00752249	0.0230199
comp27740	56.3303	1.93803	0.734297	2.63931	0.00830758	0.0250543
comp27744	11.9724	7.31443	1.98417	3.68639	0.000227454	0.00114241
comp27753	20.6128	3.72428	1.42902	2.60618	0.00915579	0.0272547
comp27756	838.36	-1.04319	0.438549	-2.37872	0.0173727	0.0460944
comp27761	739.032	-1.25862	0.412233	-3.05316	0.00226442	0.00854123
comp27773	24.2672	4.46179	1.73831	2.56674	0.0102659	0.0298526
comp27776	3624.44	-0.937843	0.389742	-2.40632	0.0161142	0.0435527
comp27783	1687.33	0.787705	0.283601	2.77751	0.00547772	0.0177612
comp27787	4249.62	-1.40742	0.328046	-4.29033	1.7841e-05	0.000120111
comp27792	49.1598	4.5005	0.875756	5.13899	2.76222e-07	2.93623e-06
comp27796	1171.49	-1.3637	0.578682	-2.35657	0.0184446	0.048304
comp27801	9681.76	-2.20692	0.369113	-5.97898	2.24534e-09	4.07772e-08
comp27806	6246.63	-1.23251	0.280466	-4.3945	1.11027e-05	7.94842e-05
comp27809	488.821	-0.984167	0.324023	-3.03733	0.00238681	0.00892711
comp27810	8036.99	-1.99249	0.415321	-4.79747	1.60684e-06	1.40361e-05
comp27817	271.221	2.21484	0.466433	4.74847	2.04963e-06	1.74691e-05
comp27820	164.621	1.62007	0.499462	3.24363	0.00118016	0.00484944
comp27822	178.515	1.92811	0.712883	2.70466	0.00683734	0.0214249
comp27823	975.115	-2.54251	0.357142	-7.11905	1.08676e-12	3.71448e-11
comp27834	17.7438	6.32445	1.88472	3.35565	0.000791786	0.00344468
comp27838	199.992	-1.53619	0.478421	-3.21096	0.00132293	0.0053406
comp27840	12723.3	-2.50825	0.948232	-2.64518	0.00816463	0.024679
comp27842	17.431	4.29067	1.2758	3.36312	0.000770656	0.00337035
comp27845	23.2304	2.89223	0.929944	3.11011	0.00187019	0.00724694
comp27853	155.846	4.04748	0.814662	4.9683	6.75425e-07	6.45869e-06
comp27866	1546.72	-1.32091	0.463172	-2.85188	0.0043461	0.01466
comp27871	442.415	1.0201	0.427619	2.38554	0.017054	0.0455206
comp27872	173.947	3.51658	0.487924	7.20723	5.71004e-13	2.0461e-11
comp27876	6542.91	-1.24078	0.472211	-2.6276	0.00859898	0.0257467
comp27880	582.668	1.29318	0.357056	3.62178	0.00029258	0.00142443
comp27888	719.626	2.54773	0.333041	7.64988	2.01169e-14	9.24685e-13
comp27890	57.3683	4.11205	1.22951	3.34447	0.000824388	0.00355404
comp27891	51.6819	-6.74338	0.938308	-7.18675	6.63535e-13	2.33992e-11
comp27896	1521.05	-0.906647	0.318042	-2.85072	0.00436207	0.0146909
comp27898	1626.09	-2.03302	0.297546	-6.83263	8.33695e-12	2.44783e-10
comp27902	365.497	0.891306	0.337368	2.64194	0.0082432	0.0248827
comp27904	163.737	4.99699	0.500907	9.97589	1.94341e-23	3.08401e-21
comp27912	3549.61	3.44265	0.78634	4.37807	1.19733e-05	8.45362e-05
comp27914	94.6191	3.29961	0.645326	5.11309	3.16934e-07	3.30057e-06
comp27917	15.6144	3.48416	1.31274	2.65411	0.00795168	0.0241559
comp27918	201.262	1.75532	0.534436	3.28444	0.00102187	0.00428348
comp27924	410.344	1.45917	0.54624	2.6713	0.00755573	0.0230793
comp27927	7.52369	5.03981	1.8213	2.76714	0.00565499	0.0182521
comp27928	55.2334	1.92197	0.756719	2.53987	0.0110894	0.0318233
comp27929	385.839	-2.01072	0.667822	-3.01086	0.00260508	0.00962463
comp27930	781.937	-0.942535	0.346953	-2.71661	0.00659541	0.0208038
comp27931	39.527	1.57859	0.631936	2.49803	0.0124886	0.0351793
comp27932	57.937	1.60615	0.581675	2.76125	0.00575798	0.0185396
comp27934	787.709	1.82276	0.38529	4.73089	2.23539e-06	1.88832e-05
comp27935	3556.81	-1.15192	0.309679	-3.71973	0.000199435	0.00102245
comp27938	541.948	-1.60151	0.442638	-3.61811	0.000296765	0.0014427
comp27939	14759.6	-2.34939	0.37398	-6.28212	3.33991e-10	7.29852e-09
comp27941	1027.37	1.0456	0.33165	3.15272	0.00161755	0.00638303
comp27942	6353.41	-3.39509	0.540525	-6.28109	3.36207e-10	7.32294e-09
comp27948	296.728	-1.78311	0.323375	-5.51405	3.50662e-08	4.65954e-07
comp27949	2533.59	0.884373	0.278772	3.17239	0.00151191	0.00600885
comp27955	2807.28	-0.913526	0.264519	-3.45353	0.000553296	0.00250354
comp27960	8447.51	-2.59595	0.454665	-5.70958	1.13258e-08	1.74334e-07
comp27961	179.846	3.20618	0.506777	6.32661	2.50607e-10	5.56764e-09
comp27963	273.204	-0.988226	0.418145	-2.36336	0.0181102	0.0475876
comp27970	164.359	2.14382	0.519523	4.12651	3.68307e-05	0.000228465
comp27974	405.363	1.76903	0.396096	4.46616	7.96379e-06	5.87153e-05
comp27976	50.0573	1.77714	0.571496	3.10963	0.00187319	0.00725018
comp27977	246.059	2.21095	0.663501	3.33225	0.000861481	0.00368298
comp27979	985.341	3.72048	0.453772	8.19902	2.42353e-16	1.50961e-14
comp27990	285.46	1.69835	0.374848	4.53078	5.8767e-06	4.44084e-05
comp27993	45569.1	-2.08897	0.75234	-2.77664	0.00549246	0.0177878
comp27995	290.957	1.03773	0.356221	2.91318	0.00357773	0.0125042
comp28000	40.818	3.14783	0.804142	3.91452	9.05835e-05	0.000507771
comp28003	73.052	1.79992	0.520714	3.45665	0.000546944	0.00247817
comp28004	2590.8	-0.79037	0.304934	-2.59194	0.00954357	0.0282325
comp28011	262.051	1.52378	0.519209	2.93481	0.00333748	0.011802
comp28015	21.3423	2.69934	1.06307	2.5392	0.0111107	0.0318233
comp28023	11.9683	-3.49507	1.40669	-2.48462	0.0129691	0.0363036
comp28024	70.6444	1.92297	0.719233	2.67363	0.00750342	0.0229832
comp28025	33876.9	-2.66598	0.42725	-6.23987	4.37931e-10	9.26607e-09
comp28026	711.407	-2.07915	0.507785	-4.09455	4.22993e-05	0.000259599
comp28028	128.737	2.17107	0.850659	2.55222	0.010704	0.0309644
comp28030	4847.18	-1.84498	0.329235	-5.60383	2.09666e-08	3.01769e-07
comp28034	68.6989	3.13707	0.980218	3.20038	0.00137248	0.00550726
comp28036	3148.77	-1.45301	0.331493	-4.38323	1.16934e-05	8.28228e-05
comp28044	36755	-1.68039	0.257268	-6.5317	6.5028e-11	1.58759e-09
comp28052	1396.84	1.78343	0.386921	4.60928	4.04073e-06	3.18339e-05
comp28053	945.097	-2.23709	0.936402	-2.38903	0.0168928	0.0452171
comp28057	50.7669	2.55678	0.709916	3.60152	0.000316362	0.00153015
comp28060	30.1717	2.9438	1.10161	2.67226	0.00753414	0.0230344
comp28062	222.104	4.805	0.627458	7.65788	1.89027e-14	8.87227e-13
comp28067	13.111	3.17849	1.14339	2.77988	0.00543786	0.0176452
comp28071	87.4614	1.49486	0.558364	2.67722	0.00742354	0.0228114
comp28077	3677.24	-0.906401	0.288277	-3.1442	0.00166541	0.00655253
comp28081	2059.44	-0.884731	0.31403	-2.81735	0.00484219	0.0160244
comp28083	18.759	2.48763	0.972515	2.55793	0.0105298	0.0305267
comp28084	23.0834	3.76361	0.944636	3.98419	6.7711e-05	0.000393383
comp28085	298.396	4.45498	0.701564	6.35008	2.15207e-10	4.83685e-09
comp28089	54.1092	1.47099	0.566813	2.59519	0.00945399	0.0280048
comp28090	2942.14	-1.66283	0.348713	-4.76848	1.85622e-06	1.59429e-05
comp28092	958.255	-1.3156	0.35007	-3.75812	0.000171194	0.00089211
comp28105	10.407	-4.34664	1.30631	-3.32742	0.000876551	0.00373304
comp28109	170.395	4.36001	0.493408	8.83652	9.87437e-19	8.33072e-17
comp28111	74.8878	2.30684	0.816172	2.82641	0.00470731	0.0156336
comp28114	216.122	1.6122	0.432007	3.73188	0.000190054	0.000977402
comp28116	116.892	-1.32829	0.563556	-2.35698	0.0184241	0.0482692
comp28117	25.5242	1.9359	0.704211	2.74903	0.00597722	0.0191438
comp28122	1948.05	1.2985	0.315203	4.11958	3.79567e-05	0.000234677
comp28126	498.958	1.17799	0.481547	2.44627	0.0144343	0.0398199
comp28128	63.5302	1.50605	0.621271	2.42413	0.0153449	0.041864
comp28136	978.789	1.10942	0.413278	2.68445	0.00726502	0.0224237
comp28137	14585.6	-2.53202	0.344927	-7.34074	2.12424e-13	8.23141e-12
comp28140	273.771	1.38437	0.37919	3.65087	0.000261354	0.00128936
comp28145	12.0839	2.75692	1.07199	2.57177	0.0101181	0.0295258
comp28148	130.831	4.89082	0.633679	7.71814	1.1804e-14	5.87897e-13
comp28152	2180.06	-0.986515	0.28311	-3.48457	0.000492927	0.00226929
comp28155	372.082	1.22232	0.490802	2.49045	0.0127581	0.0358574
comp28157	2257.96	2.24117	0.64788	3.45923	0.00054172	0.00245617
comp28163	65.7635	3.0056	0.674026	4.45918	8.22743e-06	6.05039e-05
comp28165	17.4704	4.13702	1.20754	3.426	0.000612541	0.00274921
comp28167	2521.24	-1.64078	0.388603	-4.22224	2.41886e-05	0.000157132
comp28169	394.554	-1.45533	0.319163	-4.55984	5.11923e-06	3.94447e-05
comp28170	27076.3	-1.75329	0.690208	-2.54023	0.011078	0.0318233
comp28171	1876.12	-0.737691	0.309116	-2.38646	0.0170117	0.045444
comp28174	3068.44	-0.704423	0.293387	-2.401	0.0163502	0.0440299
comp28182	108.75	2.09782	0.671686	3.12321	0.0017889	0.00697659
comp28184	4041.57	-2.4794	0.295894	-8.37934	5.32232e-17	3.73403e-15
comp28187	9.71411	3.8364	1.55649	2.46478	0.0137097	0.0380731
comp28190	402.935	1.17325	0.302143	3.88308	0.00010314	0.000569063
comp28195	590.412	1.19255	0.380096	3.13749	0.00170401	0.00668857
comp28198	4487.34	-0.816331	0.318303	-2.56464	0.0103284	0.0299951
comp28201	1438.68	0.978896	0.384855	2.54355	0.0109733	0.0315655
comp28207	980.2	-0.751631	0.314397	-2.39071	0.016816	0.0450295
comp28208	539325	-2.44652	0.729178	-3.35518	0.000793134	0.0034483
comp28209	1362.46	1.40051	0.58864	2.37923	0.017349	0.0460681
comp28211	598.777	1.5858	0.361703	4.38427	1.16376e-05	8.25157e-05
comp28212	342.615	2.16328	0.404022	5.35437	8.5857e-08	1.0292e-06
comp28214	3300.49	-0.841931	0.312485	-2.69431	0.00705339	0.0218961
comp28216	2506.76	-1.25778	0.476076	-2.64198	0.00824224	0.0248827
comp28220	663.715	1.12936	0.340317	3.31856	0.000904843	0.00383882
comp28221	3178.42	-1.89333	0.258859	-7.31413	2.59058e-13	9.81035e-12
comp28222	26656.1	-0.86538	0.265502	-3.25941	0.00111645	0.00462181
comp28223	540.312	1.97779	0.426205	4.64046	3.47633e-06	2.79827e-05
comp28228	48.3137	-4.25964	1.10459	-3.85632	0.000115106	0.000625762
comp28232	87.4068	3.0085	0.771887	3.89759	9.71549e-05	0.000540065
comp28234	6799.3	0.79154	0.333913	2.3705	0.017764	0.0469457
comp28236	12999	-1.85496	0.330314	-5.61575	1.95715e-08	2.85435e-07
comp28237	85.2775	1.65378	0.443827	3.72619	0.000194399	0.000998972
comp28239	394.123	3.0722	0.51207	5.99957	1.97842e-09	3.65267e-08
comp28241	41.896	2.62543	0.88209	2.97637	0.0029168	0.0105655
comp28247	32684	-2.11191	0.543515	-3.88566	0.000102054	0.00056447
comp28255	103.556	2.19169	0.457591	4.78963	1.67088e-06	1.44628e-05
comp28262	23331	-1.59993	0.544393	-2.93892	0.00329354	0.0116976
comp28268	1326.46	-1.43596	0.488332	-2.94055	0.00327634	0.0116463
comp28271	261.349	1.97128	0.381032	5.17352	2.29724e-07	2.50591e-06
comp28272	78428.3	-3.90367	0.432913	-9.01721	1.92942e-19	1.83708e-17
comp28274	49024.5	-2.30159	0.356494	-6.45617	1.07388e-10	2.52913e-09
comp28277	29.501	2.08359	0.743536	2.80227	0.00507447	0.0166444
comp28280	515.86	3.61045	0.32006	11.2806	1.63704e-29	5.45545e-27
comp28281	5958.02	-1.47731	0.282955	-5.221	1.77964e-07	1.99578e-06
comp28284	234.438	2.64255	0.418114	6.32018	2.61262e-10	5.78508e-09
comp28285	2917.29	-2.08915	0.365106	-5.72205	1.05245e-08	1.63892e-07
comp28286	1179.18	0.84149	0.336229	2.50273	0.0123241	0.0348198
comp28287	65240.2	-2.16003	0.439942	-4.9098	9.11681e-07	8.47469e-06
comp28288	343.378	3.52951	0.481198	7.33484	2.21991e-13	8.55243e-12
comp28289	252076	-1.44304	0.507774	-2.84189	0.00448464	0.0150504
comp28290	14.2118	3.29911	1.38109	2.38877	0.0169051	0.0452318
comp28293	105.502	3.82587	0.712386	5.3705	7.85196e-08	9.44645e-07
comp28296	361.745	1.66199	0.317592	5.23311	1.66683e-07	1.88614e-06
comp28297	5711.41	-0.750399	0.251628	-2.98218	0.00286203	0.0104237
comp28298	1187.06	-0.772653	0.298201	-2.59105	0.00956834	0.0282807
comp28301	756.702	-1.04846	0.309264	-3.39018	0.000698458	0.00308293
comp28302	137.159	1.27553	0.495808	2.57263	0.0100929	0.0294652
comp28303	26.132	3.52141	0.914107	3.8523	0.000117015	0.000633554
comp28305	235.141	1.44261	0.365976	3.94181	8.08702e-05	0.000458333
comp28306	606.087	1.52395	0.465274	3.27538	0.00105521	0.0044011
comp28307	749.911	-0.958201	0.352225	-2.72042	0.00651986	0.0206535
comp28308	2065.05	-1.67121	0.280827	-5.95103	2.66464e-09	4.72336e-08
comp28316	251.373	1.68015	0.478959	3.50793	0.000451606	0.00210634
comp28318	1720.6	-2.63638	0.541036	-4.87284	1.10004e-06	9.98879e-06
comp28324	4291.5	-1.27892	0.276409	-4.6269	3.71171e-06	2.96625e-05
comp28325	402.928	1.70786	0.407423	4.19186	2.76682e-05	0.000177146
comp28327	35.7966	1.96707	0.648787	3.03192	0.00243005	0.00906339
comp28328	1360.74	-0.795151	0.327828	-2.42551	0.0152868	0.0417227
comp28333	161.015	1.96538	0.486734	4.0379	5.39329e-05	0.000322554
comp28335	26.1888	2.94012	1.15314	2.54967	0.0107826	0.0311243
comp28339	774.906	1.26991	0.285432	4.4491	8.62321e-06	6.31579e-05
comp28340	14.92	4.76246	1.57192	3.02971	0.00244789	0.00911971
comp28345	908.637	-2.02455	0.426784	-4.74373	2.09818e-06	1.78372e-05
comp28346	69.7475	2.17189	0.734843	2.95558	0.00312081	0.0111949
comp28348	1038.96	-1.12836	0.304688	-3.70334	0.000212776	0.00108173
comp28351	426.541	0.958034	0.390233	2.45503	0.0140873	0.0389594
comp28354	215.276	1.81863	0.418897	4.34149	1.4152e-05	9.80489e-05
comp28362	198.217	2.03452	0.436867	4.65707	3.20737e-06	2.61015e-05
comp28366	385.063	2.00249	0.46699	4.28807	1.80231e-05	0.000121093
comp28368	126.309	2.26454	0.517528	4.37569	1.21047e-05	8.51927e-05
comp28369	1141.54	1.5048	0.37312	4.03301	5.50671e-05	0.000328873
comp28373	2676.14	2.21	0.92711	2.38375	0.0171371	0.0456686
comp28376	5836.47	-1.69704	0.63477	-2.67347	0.00750705	0.0229832
comp28383	147.461	1.71755	0.570802	3.009	0.00262106	0.00966898
comp28388	1032.02	-3.26934	0.449071	-7.28022	3.33265e-13	1.22719e-11
comp28393	830.04	-1.98173	0.536599	-3.69313	0.000221512	0.00112017
comp28395	21.6439	2.41488	0.991123	2.43651	0.0148296	0.0407585
comp28398	17199.8	-2.78912	0.494625	-5.63886	1.71179e-08	2.54287e-07
comp28401	501.368	-1.06895	0.304694	-3.50828	0.000451022	0.00210509
comp28403	11968	-1.51344	0.399853	-3.785	0.000153708	0.000807939
comp28404	3510.11	-1.00732	0.313467	-3.21349	0.00131132	0.0053098
comp28408	63.9842	-2.04495	0.803856	-2.54393	0.0109614	0.0315448
comp28409	171.535	2.49422	0.589657	4.22994	2.33751e-05	0.000152144
comp28411	512.075	-1.1534	0.442154	-2.60859	0.00909158	0.0270757
comp28415	1485.04	-0.963769	0.327638	-2.94157	0.00326555	0.0116142
comp28418	83.1018	-2.54907	0.65632	-3.88388	0.000102802	0.000567667
comp28422	186.621	4.06891	0.546257	7.44871	9.42553e-14	3.87785e-12
comp28429	558.882	2.4809	0.416674	5.95406	2.61577e-09	4.6491e-08
comp28433	225.029	2.36567	0.426101	5.5519	2.82574e-08	3.84359e-07
comp28435	450.994	1.53753	0.552467	2.78303	0.00538538	0.017492
comp28441	1026.41	-0.828487	0.318113	-2.60438	0.00920404	0.0273739
comp28443	110.408	3.70703	0.90752	4.08479	4.41173e-05	0.000269516
comp28451	64.431	1.75281	0.514982	3.40364	0.000664947	0.00295701
comp28452	823.344	-1.92555	0.57812	-3.33071	0.000866257	0.00369866
comp28453	3771.69	-0.919674	0.358267	-2.567	0.0102581	0.0298526
comp28470	225.839	-3.80484	0.813587	-4.67662	2.9164e-06	2.4027e-05
comp28472	3211.16	-0.694608	0.279328	-2.48671	0.012893	0.0361362
comp28481	2017.24	-1.00378	0.347526	-2.88836	0.00387253	0.0133318
comp28485	42.9652	3.07684	1.02131	3.01265	0.00258976	0.00957866
comp28486	3894.53	-0.721525	0.299002	-2.41311	0.0158169	0.0428188
comp28488	1544.34	-1.09778	0.337626	-3.25147	0.00114809	0.00473811
comp28489	100.45	-2.34498	0.432672	-5.41976	5.96782e-08	7.4208e-07
comp28490	169.596	-1.21764	0.408554	-2.98036	0.00287913	0.0104746
comp28494	17.3332	3.67954	1.0078	3.65105	0.000261167	0.00128936
comp28507	23.2966	5.28474	1.31053	4.03252	5.51813e-05	0.000329005
comp28524	3029.8	-0.893322	0.261167	-3.42051	0.000625041	0.00279403
comp28532	219.329	2.66035	0.413811	6.42892	1.28517e-10	2.9742e-09
comp28539	13132.8	-1.79999	0.68581	-2.62461	0.00867471	0.0259501
comp28541	2870	-0.912407	0.295818	-3.08435	0.00203996	0.00778712
comp28542	19.9193	4.4689	1.19705	3.73325	0.000189022	0.000972842
comp28544	1376.03	-1.38596	0.512852	-2.70245	0.006883	0.0214999
comp28546	25.2209	3.56736	0.91188	3.91209	9.15012e-05	0.000512483
comp28547	679.875	1.35006	0.311513	4.3339	1.46491e-05	0.000101177
comp28548	2299.08	-2.04574	0.366873	-5.57615	2.45906e-08	3.45039e-07
comp28553	104.8	3.33033	0.51061	6.52225	6.92612e-11	1.67256e-09
comp28554	9211.15	-0.833683	0.343553	-2.42665	0.015239	0.0416708
comp28557	579.308	-0.873713	0.364913	-2.39431	0.0166518	0.0446618
comp28560	21507	-1.33112	0.400383	-3.32461	0.000885424	0.00376122
comp28561	1281.3	-3.1553	0.574143	-5.49567	3.89223e-08	5.14717e-07
comp28562	36.2284	3.10842	1.2876	2.41412	0.0157733	0.0427703
comp28565	88.7582	1.85168	0.566646	3.2678	0.00108388	0.00450376
comp28568	4390.54	-4.52972	0.866579	-5.22713	1.72164e-07	1.94158e-06
[truncated: 570 more rows]

## Sheet: DEGs ISvsAL 5% FDR
Data_Sheet_S1_B: Differentially expressed genes (DEGs) related to comparison Isernia (IS) vs Alba (AL).
T. magantum gene ID	baseMean	log2FoldChange	lfcSE	stat	pvalue	padj
comp10080	23.4504	2.54124	0.87999	2.88781	0.00387934	0.0329063
comp10365	556.865	1.77804	0.390403	4.55438	5.25403e-06	0.000175423
comp10453	2019.69	-1.18043	0.380882	-3.0992	0.00194043	0.0195507
comp10459	1623.15	2.46776	0.442767	5.5735	2.49679e-08	1.88823e-06
comp104906	10.8463	4.27979	1.47137	2.90872	0.00362915	0.0314643
comp10588	560.21	1.52323	0.383478	3.97214	7.12298e-05	0.00153646
comp10594	306.036	2.06882	0.566893	3.6494	0.000262854	0.00417705
comp10672	215.327	2.0837	0.660831	3.15315	0.00161521	0.0172426
comp106987	60.5881	1.90086	0.51891	3.66317	0.000249112	0.00405097
comp10745	557.969	-1.73311	0.62065	-2.79241	0.00523168	0.0407219
comp10831	2501.45	-1.95943	0.672667	-2.91293	0.00358053	0.0312587
comp10848	1988.8	-0.959518	0.284153	-3.37676	0.00073345	0.00945352
comp11012	2330.97	-1.03141	0.331604	-3.11038	0.00186846	0.0190318
comp11075	2431.18	-1.06968	0.30836	-3.46893	0.000522543	0.0072889
comp11110	3493.07	-2.54861	0.908367	-2.80571	0.00502066	0.0396411
comp11112	1106.5	1.05342	0.354628	2.97049	0.00297324	0.0270479
comp11113	1646.11	-0.932787	0.344515	-2.70754	0.00677837	0.0486817
comp11169	271.24	1.08267	0.358715	3.01821	0.00254276	0.0242936
comp11174	2852.17	11.5781	0.759194	15.2505	1.63359e-52	5.12702e-49
comp11209	659.238	1.70631	0.348353	4.89822	9.67107e-07	4.18657e-05
comp11215	132.591	2.32876	0.615885	3.78116	0.000156099	0.00287495
comp11278	2157.15	-1.60119	0.363088	-4.40993	1.03406e-05	0.000313564
comp11366	515.556	2.00694	0.354531	5.66085	1.50628e-08	1.16728e-06
comp11381	1200.44	-0.987107	0.320038	-3.08435	0.00203999	0.0203748
comp11438	1339.16	-1.09	0.40133	-2.71597	0.00660827	0.048065
comp11599	887.099	-1.84727	0.324816	-5.68714	1.29186e-08	1.02645e-06
comp11648	376.32	1.00999	0.371751	2.71684	0.00659079	0.0479935
comp118201	27.6823	2.87246	0.805523	3.56595	0.000362535	0.00548038
comp11921	2440.38	-1.00588	0.369272	-2.72396	0.00645049	0.0474118
comp11988	3041.88	-0.996836	0.30527	-3.26543	0.001093	0.0128574
comp12018	436.404	1.08677	0.394968	2.75155	0.00593137	0.0445883
comp12060	3269.67	9.97021	0.901341	11.0615	1.92777e-28	2.42013e-25
comp12091	1686.51	1.23109	0.375169	3.28143	0.00103282	0.0123252
comp12096	9557.03	-0.989279	0.356973	-2.7713	0.00558325	0.0423774
comp12174	4853.84	-0.94929	0.275108	-3.4506	0.000559332	0.00768256
comp12188	537.307	1.60382	0.554127	2.89432	0.00379977	0.0324065
comp12239	929.165	-0.889718	0.326031	-2.72893	0.00635398	0.0469775
comp12268	4014.87	-1.31778	0.411568	-3.20186	0.00136546	0.015278
comp12295	10157.4	-1.95699	0.412651	-4.74248	2.11119e-06	7.74969e-05
comp12307	17374.1	1.72725	0.304644	5.66973	1.43026e-08	1.12222e-06
comp12314	8235.63	-1.65912	0.494955	-3.35207	0.000802087	0.0101711
comp12315	6075.17	-1.90282	0.662675	-2.87143	0.00408625	0.0341909
comp12325	479.501	2.43347	0.398038	6.11365	9.73754e-10	9.85848e-08
comp12379	23468	3.04016	0.694503	4.37747	1.20067e-05	0.0003555
comp12381	4115.51	-1.20995	0.432589	-2.797	0.00515798	0.0404202
comp12411	101923	-2.32356	0.469748	-4.94641	7.55949e-07	3.44171e-05
comp12422	133147	3.88489	0.350265	11.0913	1.3829e-28	2.17012e-25
comp12477	10157.8	6.84673	0.571587	11.9785	4.60809e-33	9.64166e-30
comp12490	12877.8	-1.38787	0.336157	-4.12865	3.64906e-05	0.000880967
comp12493	2910.37	6.46904	0.722282	8.95639	3.35493e-19	1.75491e-16
comp12499	2662.55	1.12072	0.372489	3.00873	0.00262341	0.0248748
comp12536	13836.4	-1.47765	0.524896	-2.81513	0.0048757	0.0390367
comp12556	13179.8	-1.08327	0.383782	-2.82262	0.0047633	0.0384309
comp12558	11389.4	-0.832943	0.259332	-3.21188	0.00131871	0.0149414
comp12616	1381.08	-0.961738	0.316057	-3.04292	0.00234294	0.0228719
comp12637	3800.89	2.89416	1.02555	2.82205	0.00477173	0.0384495
comp12703	2570.11	1.7176	0.27061	6.34716	2.19326e-10	2.50311e-08
comp12722	1100.68	1.36105	0.42938	3.1698	0.00152543	0.0165374
comp12735	3185.23	2.83423	0.302401	9.37242	7.08885e-21	4.44967e-18
comp12740	2640.58	-1.10222	0.291279	-3.78408	0.000154278	0.0028736
comp12828	1662.83	0.823518	0.284458	2.89505	0.00379103	0.0323759
comp12836	2862.38	1.24353	0.312514	3.97912	6.91696e-05	0.00150756
comp12920	1321.86	-1.67082	0.607071	-2.75227	0.00591838	0.044544
comp129739	15.1894	3.33843	1.11723	2.98814	0.00280679	0.0258723
comp12985	2465.07	-1.04809	0.337133	-3.10882	0.00187837	0.0190785
comp12986	26888.6	2.11093	0.323157	6.53222	6.48032e-11	8.47437e-09
comp13051	120.564	2.53281	0.556722	4.54951	5.37716e-06	0.000178584
comp13059	19882.2	-1.52772	0.509736	-2.99707	0.00272584	0.0254236
comp13076	1995.93	1.89132	0.293937	6.43445	1.23925e-10	1.57231e-08
comp13114	2407.98	-0.938758	0.298511	-3.14481	0.00166196	0.017533
comp13146	3539.8	-1.16347	0.328171	-3.54531	0.000392159	0.00583313
comp13217	1166.35	-1.45701	0.365273	-3.98883	6.64004e-05	0.00145733
comp13253	1163.26	1.21375	0.374297	3.24274	0.00118386	0.0137104
comp13280	2258.91	-2.31347	0.586572	-3.94405	8.01169e-05	0.00168171
comp13300	3183.68	-1.74351	0.493393	-3.53371	0.000409778	0.00605218
comp13364	3879.82	-1.37186	0.503862	-2.72269	0.00647533	0.0474832
comp13467	1594.37	-0.935402	0.270466	-3.45848	0.000543241	0.00752743
comp13478	1962.12	-0.954088	0.26594	-3.58761	0.000333726	0.00512175
comp13600	499.959	2.27484	0.382925	5.94071	2.83798e-09	2.58174e-07
comp13680	166.07	1.65768	0.5164	3.21007	0.00132703	0.0150086
comp13687	5699.24	3.88984	0.360248	10.7977	3.52991e-27	3.16532e-24
comp13689	45.8222	1.86919	0.636625	2.93609	0.00332379	0.029498
comp13700	49.5367	2.76038	0.921972	2.994	0.00275347	0.0255674
comp13742	672.044	1.75514	0.343552	5.10881	3.24195e-07	1.60234e-05
comp13813	585.066	0.994269	0.330682	3.00672	0.00264081	0.0249644
comp13869	3467.77	-0.97853	0.34344	-2.8492	0.00438293	0.0359454
comp14190	10453.5	2.58552	0.55446	4.66314	3.11426e-06	0.000108601
comp14191	6513.77	-2.5906	0.814252	-3.18157	0.0014648	0.0160744
comp14268	22395.8	-1.39577	0.410308	-3.40175	0.000669563	0.00877421
comp14496	5116.59	-1.01724	0.258897	-3.92913	8.52544e-05	0.00177199
comp14554	104.309	3.55751	0.55806	6.37478	1.83224e-10	2.16999e-08
comp14562	6288.78	4.33502	0.746041	5.8107	6.22113e-09	5.27703e-07
comp14668	171.116	3.58926	0.52385	6.8517	7.2978e-12	1.23806e-09
comp149335	24.6103	4.16888	1.16667	3.57332	0.00035249	0.00537034
comp15013	268.321	-1.70997	0.518112	-3.30039	0.000965519	0.0117226
comp15026	58.9359	2.49069	0.670758	3.71325	0.000204614	0.00345259
comp15149	699.052	1.15877	0.328968	3.52245	0.000427576	0.00615572
comp15179	33144.3	-1.36793	0.285569	-4.79017	1.6664e-06	6.57863e-05
comp152059	15.1265	6.56865	1.87808	3.49753	0.00046958	0.00665362
comp15259	10861.6	-1.88454	0.296758	-6.35045	2.14689e-10	2.49556e-08
comp15296	424.148	3.07121	0.444883	6.9034	5.07721e-12	9.37343e-10
comp15305	457.534	-0.976779	0.360644	-2.70843	0.00676022	0.0486817
comp15353	278.978	-3.09238	1.00311	-3.0828	0.00205065	0.0203993
comp15432	1143.12	-1.29868	0.314775	-4.12574	3.69543e-05	0.000888743
comp15464	5366.07	-1.41707	0.432379	-3.27737	0.00104779	0.0124801
comp15523	7000.22	-0.949271	0.296892	-3.19736	0.0013869	0.0153641
comp15548	1302.78	-0.919433	0.270134	-3.40361	0.00066501	0.00876752
comp15559	323.494	-1.26726	0.421818	-3.00427	0.00266218	0.0251045
comp15764	721.353	-0.814491	0.299491	-2.71958	0.00653647	0.0477642
comp15780	19446.4	2.39378	0.475619	5.03297	4.82927e-07	2.2792e-05
comp15782	1580.32	0.901595	0.307106	2.93577	0.00332716	0.029498
comp15805	691.847	-1.17477	0.316878	-3.70732	0.000209467	0.00352499
comp15953	1118.11	2.33748	0.490858	4.76203	1.91655e-06	7.16084e-05
comp15963	602.333	-0.922735	0.32005	-2.88309	0.0039379	0.0331788
comp15973	1016.97	2.31676	0.395923	5.85155	4.87e-09	4.24569e-07
comp16015	677.797	1.74729	0.458264	3.81285	0.000137373	0.00261301
comp16059	1141.62	1.88326	0.646637	2.91239	0.00358677	0.0312696
comp16171	238.704	1.94326	0.376227	5.16513	2.40269e-07	1.23621e-05
comp16193	5780.96	-2.74881	0.564019	-4.87361	1.09575e-06	4.64732e-05
comp16201	2545.42	3.15938	0.382224	8.26578	1.38789e-16	5.12457e-14
comp16297	1374.55	-3.62701	0.393162	-9.22524	2.82934e-20	1.61452e-17
comp16403	154346	2.49479	0.682646	3.65458	0.000257603	0.00413548
comp16409	15589.5	3.06236	0.384181	7.97114	1.57222e-15	4.69944e-13
comp16419	5073.5	1.78898	0.369362	4.84344	1.27608e-06	5.30461e-05
comp16422	1198.14	2.52776	0.496351	5.09269	3.53012e-07	1.71772e-05
comp16431	66.7515	2.35464	0.728593	3.23177	0.00123028	0.0140409
comp16440	5440.37	2.22159	0.264239	8.40748	4.18929e-17	1.75308e-14
comp16468	3614.42	-1.76433	0.589122	-2.99484	0.0027459	0.0255674
comp16470	777.38	1.33098	0.356416	3.73434	0.00018821	0.00328166
comp16508	7380.74	-0.919712	0.248262	-3.70459	0.000211729	0.00355354
comp16515	1294.3	-1.03322	0.264272	-3.90969	9.24134e-05	0.00188951
comp16535	17400.4	-2.23561	0.575297	-3.88601	0.000101904	0.00202421
comp16550	3495.7	-1.51715	0.33511	-4.52732	5.97353e-06	0.000193277
comp16552	646.751	-1.98154	0.30154	-6.57139	4.9848e-11	6.95324e-09
comp16558	940.764	-1.70146	0.516176	-3.29628	0.000979747	0.0118723
comp16571	7629.89	-0.954241	0.306766	-3.11064	0.00186679	0.0190318
comp16580	2005.43	-1.0398	0.382493	-2.71847	0.0065584	0.0478687
comp16592	1625.63	1.06862	0.343233	3.11338	0.00184956	0.0189826
comp16631	3510.14	-0.76005	0.253436	-2.99898	0.00270887	0.0253407
comp16641	748.061	1.70715	0.409774	4.16607	3.09894e-05	0.000771906
comp16645	1697.59	-1.04562	0.36624	-2.85501	0.00430359	0.0354975
comp16649	18221.7	-1.68111	0.315981	-5.3203	1.03599e-07	6.19325e-06
comp16658	8065.39	-1.00442	0.279042	-3.59953	0.000318791	0.00490454
comp16666	2224.39	-2.85565	0.348886	-8.18505	2.72186e-16	9.49174e-14
comp16677	6136.99	-2.40078	0.80226	-2.99252	0.00276688	0.0256161
comp16679	5250.81	-2.87388	0.387496	-7.41653	1.20228e-13	2.69525e-11
comp16686	40.5008	2.47997	0.893596	2.77526	0.00551568	0.0420679
comp16692	188.867	2.70455	0.516875	5.2325	1.67237e-07	9.28979e-06
comp16715	1222.88	1.25162	0.400845	3.12246	0.00179344	0.018546
comp16719	926.044	1.10627	0.398386	2.77688	0.00548833	0.0420125
comp16745	113.732	2.77633	0.610581	4.54703	5.44079e-06	0.000179746
comp16761	436.67	1.41614	0.333951	4.24057	2.22956e-05	0.000573564
comp16765	2408	-1.17789	0.423268	-2.78284	0.00538852	0.0413596
comp16771	304.268	1.31367	0.377105	3.48356	0.000494794	0.00694236
comp16784	2483.54	-1.19485	0.30301	-3.94328	8.03751e-05	0.00168171
comp16786	90.2399	2.52115	0.692941	3.63834	0.000274406	0.00432775
comp16800	179.833	1.94397	0.718647	2.70505	0.00682948	0.0489928
comp16821	2618.75	-2.15553	0.584146	-3.69005	0.000224209	0.00372318
comp16837	11.8438	-4.23813	1.56529	-2.70756	0.00677794	0.0486817
comp16858	202.924	3.09842	0.449551	6.89227	5.49097e-12	9.84767e-10
comp16874	4293.64	-1.28678	0.297038	-4.33204	1.47734e-05	0.000415842
comp16893	2406.35	-0.76421	0.268694	-2.84417	0.00445273	0.036343
comp16903	2059.37	-1.27415	0.361148	-3.52805	0.00041864	0.00609148
comp16917	387.496	1.79313	0.531701	3.37244	0.000745044	0.00958328
comp16940	606.522	1.79518	0.52417	3.42481	0.00061524	0.00828726
comp16945	2217.99	0.853651	0.261348	3.26633	0.00108949	0.0128574
comp16954	1982.12	-2.11463	0.715756	-2.9544	0.00313282	0.0282134
comp17003	1473.84	-1.34078	0.27436	-4.88692	1.02425e-06	4.40359e-05
comp17019	281.837	1.85741	0.44519	4.17218	3.01703e-05	0.000757515
comp17047	587.204	2.52396	0.723252	3.48974	0.000483497	0.00682002
comp17123	849.476	1.09574	0.296593	3.69442	0.000220391	0.00366949
comp17138	142.811	1.77831	0.556122	3.19769	0.00138532	0.0153641
comp17156	1183.55	-1.31455	0.380026	-3.45911	0.000541967	0.00752743
comp17161	217.124	2.69432	0.457571	5.88831	3.9017e-09	3.49871e-07
comp17172	84.4355	1.64911	0.586631	2.81116	0.00493637	0.0392873
comp17176	191.067	-1.35826	0.459875	-2.95354	0.00314153	0.0282513
comp17190	3048.11	1.2186	0.268626	4.53643	5.72147e-06	0.00018803
comp17213	1735.74	-1.24465	0.415709	-2.99405	0.00275305	0.0255674
comp17233	1583.88	-1.12592	0.273369	-4.11869	3.81026e-05	0.000905947
comp17242	289.229	1.36084	0.3765	3.61444	0.000300999	0.00468826
comp17250	665.572	2.33291	0.497211	4.69198	2.70571e-06	9.48813e-05
comp17253	110.853	2.78358	0.852496	3.26522	0.00109381	0.0128574
comp17256	2046.63	-1.50812	0.409597	-3.68197	0.000231442	0.0037931
comp17278	1535.56	-1.06127	0.300489	-3.5318	0.000412747	0.00605536
comp17292	1601.09	-1.84916	0.602953	-3.06684	0.00216335	0.0213512
comp17296	105.459	1.93546	0.631012	3.06723	0.0021605	0.0213512
comp17298	240.785	2.09545	0.758986	2.76086	0.00576495	0.0434935
comp17330	26386	-1.29503	0.426879	-3.03371	0.00241568	0.0233639
comp17357	3388.61	2.12624	0.426147	4.98945	6.05502e-07	2.81536e-05
comp17363	20.6215	4.1328	1.20816	3.42073	0.000624536	0.00837653
comp17378	4071.02	2.29463	0.467323	4.91016	9.10041e-07	3.9669e-05
comp17379	499.724	-1.57132	0.440705	-3.56547	0.000363205	0.00548038
comp17411	641.089	1.55072	0.542611	2.85788	0.00426477	0.0352236
comp17417	3962.04	1.24089	0.408525	3.03748	0.00238564	0.0231522
comp17447	1139.79	-1.10351	0.349167	-3.16041	0.00157545	0.0168756
comp17455	105.926	1.35283	0.487885	2.77284	0.00555689	0.0422795
comp17497	3823.72	-0.884518	0.276042	-3.20429	0.00135394	0.0152306
comp17507	2201.54	-1.82452	0.404706	-4.50827	6.53578e-06	0.000210385
comp17508	296.857	2.1925	0.412949	5.30937	1.10006e-07	6.51421e-06
comp17515	2383.33	-1.41654	0.388028	-3.6506	0.000261626	0.00417705
comp17516	2616.61	-2.7102	0.740593	-3.65949	0.000252716	0.00406742
comp17567	215.303	1.28032	0.420141	3.04736	0.00230863	0.0225721
comp17584	440.453	-1.03165	0.359184	-2.87219	0.00407635	0.0341619
comp17585	572.356	-1.63854	0.480825	-3.40777	0.000654954	0.0086733
comp17600	1988.23	-1.77924	0.613789	-2.89878	0.00374617	0.0322119
comp17601	506.511	2.11994	0.356674	5.94363	2.78783e-09	2.57341e-07
comp17605	4802.02	-1.33804	0.337866	-3.96028	7.48633e-05	0.00159294
comp17645	345.605	1.39824	0.437338	3.19717	0.00138783	0.0153641
comp17655	303.503	-1.17572	0.347626	-3.38214	0.000719244	0.00930865
comp17657	3692.84	-1.09824	0.393144	-2.79347	0.00521455	0.0407219
comp17659	2879.46	-1.16105	0.373057	-3.11226	0.00185659	0.0190018
comp17661	51151.8	-2.60355	0.546255	-4.76619	1.87743e-06	7.05665e-05
comp17704	1439.8	-1.43947	0.408156	-3.52677	0.000420665	0.00609148
comp17706	16.5711	-6.88994	1.74774	-3.94219	8.07393e-05	0.00168372
comp17720	167.267	1.28132	0.411577	3.11319	0.00185078	0.0189826
comp17841	7.76877	5.54965	1.93927	2.86172	0.00421352	0.0349383
comp18295	3014	-0.977677	0.25712	-3.80241	0.000143296	0.00269302
comp18346	721.724	1.78861	0.428486	4.17425	2.98969e-05	0.000753665
comp18517	975.102	-0.887685	0.326026	-2.72274	0.00647427	0.0474832
comp18916	80.507	2.99188	0.876449	3.41364	0.000641015	0.00856096
comp19424	221.486	2.60738	0.609657	4.2768	1.89598e-05	0.000510776
comp19682	1490.57	-1.03869	0.373573	-2.78041	0.00542899	0.041609
comp19770	67.8474	-4.39503	1.19215	-3.68664	0.000227238	0.00375033
comp19853	214.5	1.58461	0.420816	3.76556	0.000166174	0.00300059
comp20063	2769.44	-0.887055	0.279259	-3.17646	0.00149086	0.0163034
comp20295	1593.05	-1.00673	0.308765	-3.2605	0.00111216	0.0129979
comp204134	11.9405	6.49388	1.82022	3.56763	0.000360218	0.00546156
comp20573	3872.93	-1.54417	0.363842	-4.24408	2.19496e-05	0.000569329
comp20671	464.141	-1.06904	0.382835	-2.79242	0.00523156	0.0407219
comp21002	10.1934	4.365	1.42631	3.06035	0.00221079	0.021751
comp21193	835.726	1.40361	0.487902	2.87682	0.00401709	0.0337554
comp21202	15.4353	3.75854	1.33354	2.81846	0.00482541	0.0386834
comp21287	1010.99	-1.02263	0.293176	-3.48812	0.000486438	0.00684612
comp21588	883.432	1.01009	0.316258	3.19388	0.00140375	0.0154857
comp21616	827.391	-1.91315	0.440093	-4.34714	1.37922e-05	0.0003987
comp21620	543.838	2.1146	0.488871	4.32547	1.52208e-05	0.000424626
comp21624	863.862	-2.71837	0.520275	-5.22488	1.74272e-07	9.52952e-06
comp21666	166.695	2.67611	0.50265	5.32401	1.01504e-07	6.12635e-06
comp21674	1199.9	-1.05083	0.340724	-3.0841	0.0020417	0.0203748
comp21733	49.9143	1.70317	0.588206	2.89554	0.00378507	0.0323759
comp21744	28.2791	3.21116	1.01931	3.15032	0.0016309	0.0173511
comp21754	1017.14	-1.31994	0.481619	-2.74062	0.00613225	0.0457694
comp21760	10.5607	6.82902	1.83409	3.72337	0.000196577	0.00338008
comp21769	123.783	-2.68122	0.72026	-3.72258	0.000197196	0.00338008
comp21789	189.415	2.00255	0.567865	3.52645	0.000421173	0.00609148
comp21792	978.964	-2.07646	0.360909	-5.75342	8.74581e-09	7.12954e-07
comp21849	1343.72	-3.28055	0.607001	-5.40453	6.49792e-08	4.16199e-06
comp21858	1035.73	-0.964905	0.348431	-2.76928	0.00561801	0.0425383
comp21895	644.921	-0.94282	0.302671	-3.11499	0.00183948	0.0189286
comp21920	1002.06	-1.59422	0.290527	-5.48734	4.08023e-08	2.84573e-06
comp21947	593.878	-0.889171	0.328777	-2.70448	0.00684104	0.0490196
comp22020	11.2292	4.21809	1.41162	2.98813	0.00280692	0.0258723
comp22026	541.95	1.84832	0.388418	4.75857	1.94966e-06	7.24144e-05
comp22060	1942.87	-1.19475	0.301647	-3.96074	7.47179e-05	0.00159294
comp22081	227.63	2.55147	0.597596	4.26956	1.95863e-05	0.000522634
comp22103	319.132	-6.53037	0.99907	-6.53645	6.29977e-11	8.41354e-09
comp22123	165.185	1.49968	0.546377	2.74476	0.00605546	0.0453582
comp22134	308.18	-1.66352	0.514194	-3.23519	0.0012156	0.0139494
comp22152	314.878	-24.7965	4.7849	-5.18224	2.19235e-07	1.13731e-05
comp22163	1331.01	-0.892135	0.294424	-3.0301	0.00244471	0.0235721
comp22181	1142.78	1.65652	0.371908	4.45411	8.42435e-06	0.000265727
comp22202	1318.6	-1.23613	0.418895	-2.95095	0.00316803	0.0284082
comp22284	1557.11	1.05107	0.319734	3.28734	0.00101139	0.0121505
comp22299	922.822	-1.07459	0.377123	-2.84943	0.00437981	0.0359454
comp22302	401.921	-3.05491	0.73676	-4.14641	3.3773e-05	0.000828099
comp22314	22.9657	6.80252	1.69618	4.01051	6.05888e-05	0.00134042
comp22371	4778.05	-1.10207	0.320341	-3.44029	0.000581096	0.00792944
comp22431	22.2301	3.9758	1.1598	3.42801	0.000608033	0.00822145
comp22459	3360.47	-4.43387	0.407544	-10.8795	1.44342e-27	1.51006e-24
comp22474	38.0658	2.89746	0.877314	3.30265	0.000957743	0.0116586
comp22478	4167.64	-0.773764	0.259556	-2.9811	0.00287212	0.0262421
comp22506	32.0278	2.90265	0.949562	3.05683	0.00223693	0.0219738
comp22512	3068.73	-1.28571	0.312596	-4.11302	3.90522e-05	0.000921545
comp22547	804.379	-1.18539	0.425782	-2.78403	0.00536881	0.0413477
comp22563	3225.32	-1.83542	0.424903	-4.31962	1.56301e-05	0.000434116
comp22616	3807.5	-1.34122	0.360973	-3.71557	0.000202747	0.00343958
comp22655	42.503	2.3389	0.7748	3.01872	0.00253847	0.0242896
comp22677	4069.25	-0.936051	0.281314	-3.32742	0.000876547	0.0108309
comp22681	2880.97	1.85714	0.32245	5.75949	8.43693e-09	7.0302e-07
comp22696	3838.96	-1.62967	0.299337	-5.44427	5.20181e-08	3.5491e-06
comp22724	11621.4	-1.4149	0.402058	-3.51915	0.000432924	0.00621846
comp22747	676.287	1.74334	0.446268	3.9065	9.36442e-05	0.00190846
comp22751	35.9743	-5.15803	1.08862	-4.73815	2.15673e-06	7.85864e-05
comp22755	11911.4	-1.47981	0.279822	-5.28839	1.23398e-07	7.17196e-06
comp22756	11633.9	-1.16922	0.272989	-4.28302	1.8437e-05	0.00050317
comp22769	4824.46	-0.705533	0.258134	-2.7332	0.00627217	0.0464822
comp22771	24595.4	0.812026	0.288515	2.8145	0.00488535	0.0390641
comp22775	6781.95	-2.04658	0.308065	-6.64332	3.067e-11	4.4771e-09
comp22794	48.6628	2.64802	0.80526	3.28841	0.00100757	0.0121391
comp22850	9996.68	-1.74817	0.53118	-3.2911	0.000997963	0.0120466
comp22860	282.427	0.963434	0.333528	2.88862	0.00386937	0.0328976
comp22870	82.0662	-3.41078	0.776021	-4.39521	1.10664e-05	0.000332424
comp22897	34.094	4.1547	1.45742	2.85072	0.00436198	0.0358849
comp22912	25074.8	-1.28829	0.418193	-3.08061	0.00206577	0.0205172
comp22922	616.484	0.918621	0.294158	3.12288	0.00179091	0.018546
comp22924	14531.4	2.10854	0.306568	6.87788	6.07477e-12	1.0592e-09
comp22934	19840.4	-1.0459	0.378482	-2.76342	0.00571999	0.0432063
comp22973	10462.7	-0.789014	0.282487	-2.7931	0.00522057	0.0407219
comp22978	3886.37	-1.61442	0.458038	-3.52463	0.00042407	0.00611928
comp22982	48.2268	5.13721	1.18198	4.34628	1.38468e-05	0.0003987
comp22992	5466.27	-1.65896	0.438158	-3.78621	0.000152963	0.00285759
comp23028	10.6291	5.17141	1.89988	2.72196	0.00648952	0.0475318
comp23042	1232.5	1.25065	0.332152	3.76529	0.000166354	0.00300059
comp23045	2774.27	-1.84939	0.339993	-5.43949	5.34329e-08	3.56807e-06
comp23111	2221.8	1.19305	0.332861	3.58422	0.000338087	0.00517604
comp23122	1892.43	1.79961	0.34527	5.21219	1.86627e-07	9.96346e-06
comp23131	6360.98	1.78658	0.342091	5.22253	1.76498e-07	9.55065e-06
comp23149	11431.4	-2.11786	0.397486	-5.32815	9.92178e-08	6.0465e-06
comp23171	51.1754	2.02344	0.729054	2.77544	0.00551274	0.0420679
comp23192	11279.4	-2.20056	0.489021	-4.49993	6.79759e-06	0.000217696
comp23196	2559.17	-0.961291	0.279235	-3.44258	0.000576185	0.00787955
comp23203	39.2201	3.10387	1.08513	2.86036	0.00423165	0.0350423
comp23224	5999.34	-1.21938	0.28539	-4.2727	1.93121e-05	0.000518044
comp23251	2021.4	1.76969	0.46147	3.83488	0.000125623	0.00241143
comp23269	10.7203	5.07486	1.86977	2.71416	0.00664443	0.0482163
comp23278	1685.31	-1.09546	0.285928	-3.83125	0.000127495	0.0024399
comp23353	52.3478	-2.14551	0.607633	-3.53093	0.000414101	0.006059
comp23380	95.1223	-2.47472	0.475686	-5.20243	1.96701e-07	1.03756e-05
comp23385	1459.61	-1.16289	0.285785	-4.0691	4.71953e-05	0.00108119
comp23410	168.667	-1.09327	0.359939	-3.03738	0.00238641	0.0231522
comp23426	463.859	1.32631	0.37437	3.54278	0.000395933	0.00587534
comp23436	1733.68	-0.893917	0.314099	-2.84597	0.00442758	0.0361874
comp23437	1270.08	-1.777	0.54138	-3.28236	0.00102943	0.012308
comp23458	662.8	2.90305	0.41699	6.96192	3.35674e-12	6.38493e-10
comp23473	542.004	1.39851	0.28956	4.82975	1.36701e-06	5.64522e-05
comp23519	2424.72	4.66632	0.802047	5.81801	5.95517e-09	5.12063e-07
comp23520	38.332	-2.84273	0.951705	-2.98699	0.00281737	0.0259306
comp23566	31.7524	2.872	0.836307	3.43414	0.00059444	0.00807641
comp23574	53.5566	2.76819	0.864191	3.20321	0.00135904	0.0152606
comp23578	82.0997	1.51064	0.541502	2.78973	0.00527528	0.0409814
comp23587	379.403	1.056	0.332991	3.17127	0.00151774	0.0164825
comp23604	253.255	2.64887	0.525198	5.04356	4.56952e-07	2.17294e-05
comp23695	424.927	1.70777	0.501867	3.40284	0.000666883	0.00876752
comp23701	113.628	1.26825	0.468114	2.70927	0.00674314	0.0486817
comp23710	1324.69	-1.82509	0.485789	-3.75696	0.000171991	0.003067
comp23712	102.36	2.8369	0.829541	3.41985	0.000626562	0.00838578
comp23724	1043.08	2.1039	0.705589	2.98177	0.00286592	0.0262421
comp23750	85.8433	1.91965	0.56746	3.38288	0.000717295	0.00930261
comp23761	793.141	0.922922	0.318531	2.89743	0.00376234	0.0323067
comp23818	2419.78	-1.09346	0.366202	-2.98596	0.00282692	0.0259803
comp23835	73.0614	1.9176	0.595342	3.221	0.00127742	0.0144997
comp23868	1602.87	-1.89365	0.592182	-3.19774	0.00138507	0.0153641
comp23923	606.933	-1.08043	0.35191	-3.07017	0.00213934	0.0211808
comp23944	1982.04	-1.38174	0.367922	-3.75552	0.000172985	0.00307015
comp23977	1251.11	-1.29425	0.301178	-4.29731	1.72885e-05	0.000475964
comp24043	1776.01	-1.27873	0.424578	-3.01178	0.0025972	0.024701
comp24059	74.0925	2.54414	0.667721	3.81019	0.000138861	0.00262539
comp24101	35.3016	2.17202	0.719389	3.01926	0.00253393	0.0242832
comp24129	11064.3	-1.08794	0.326611	-3.33098	0.000865404	0.0107665
comp24146	485.211	1.42256	0.417324	3.40877	0.000652571	0.00866001
comp24155	1494.62	-1.59281	0.372154	-4.27996	1.86925e-05	0.000507732
comp241551	7.20277	5.55625	1.97016	2.8202	0.00479931	0.0385233
comp24175	6106.94	-1.06727	0.382943	-2.78701	0.00531969	0.0411336
comp24183	1439.33	-0.920415	0.321244	-2.86516	0.00416802	0.0346526
comp24203	7702.19	-0.995736	0.338607	-2.94068	0.00327491	0.0291997
comp24212	318.358	1.61108	0.511952	3.14693	0.00164994	0.0174649
comp24219	331.912	1.45547	0.387579	3.75528	0.000173145	0.00307015
comp24227	1904.05	-0.92749	0.330025	-2.81037	0.00494851	0.0392873
comp24237	705.807	-0.947853	0.295784	-3.20454	0.00135278	0.0152306
comp24243	582.763	-1.1079	0.318071	-3.48318	0.000495488	0.00694236
comp24246	3127.22	-1.32596	0.260748	-5.08522	3.672e-07	1.75948e-05
comp24250	2125.56	-0.787595	0.2792	-2.8209	0.00478891	0.0385233
comp24255	2671.53	-1.16609	0.284817	-4.09417	4.23686e-05	0.000988652
comp24259	4411.26	-1.34576	0.301295	-4.46659	7.94777e-06	0.00025196
comp24262	3699.44	-1.00521	0.293197	-3.42843	0.000607073	0.00822145
comp24265	1270.66	-1.21396	0.318731	-3.80873	0.000139684	0.00263303
comp24267	290.036	1.54256	0.409267	3.76909	0.000163845	0.00299841
comp24274	475.823	2.51526	0.488601	5.14789	2.63435e-07	1.32286e-05
comp24295	4001.71	-0.943334	0.345913	-2.72709	0.00638963	0.0470748
comp24300	3394.69	-1.33262	0.335186	-3.97576	7.01542e-05	0.00152373
comp24320	25.4232	3.30232	1.1502	2.87108	0.00409071	0.0341909
comp24323	6693.03	-3.87072	0.811192	-4.77164	1.82734e-06	7.01691e-05
comp24329	3918.81	-1.13853	0.283902	-4.01028	6.06466e-05	0.00134042
comp24338	1190.79	-1.40632	0.298831	-4.70609	2.52519e-06	9.00604e-05
comp24353	1395.76	0.914854	0.27546	3.32119	0.000896354	0.0110322
comp24377	5380.79	-0.973268	0.287932	-3.3802	0.00072433	0.00935518
comp24383	681.665	1.51576	0.52645	2.87922	0.00398665	0.0335445
comp24396	1276.8	1.77909	0.623392	2.85388	0.00431888	0.0355769
comp24406	709.152	0.991815	0.352968	2.80993	0.00495526	0.0392873
comp24407	5369.26	-0.7715	0.280592	-2.74955	0.0059678	0.0448085
comp24413	8420.81	-1.3459	0.32341	-4.16158	3.1606e-05	0.000784153
comp24439	1369.26	-1.06111	0.37126	-2.85813	0.00426151	0.0352236
comp24446	679.751	3.74587	0.967655	3.87108	0.000108353	0.00213208
comp24454	45.754	-3.24648	1.19579	-2.71493	0.00662895	0.0481596
comp24471	6799.47	-2.34928	0.505924	-4.64354	3.42487e-06	0.000118773
comp24487	5748.42	1.11164	0.361893	3.07173	0.00212822	0.021104
comp24529	2167.38	-1.81381	0.497135	-3.64853	0.000263749	0.00418069
comp24549	3662.55	-0.866449	0.260209	-3.32981	0.000869045	0.0107665
comp24556	1323.52	-0.910627	0.308793	-2.94899	0.00318817	0.028548
comp24582	4102.95	-0.915357	0.289364	-3.16334	0.00155969	0.0167354
comp24584	1281.31	1.14663	0.321755	3.56368	0.000365691	0.00550466
comp24585	9906.25	-5.95424	0.590076	-10.0906	6.07852e-24	4.76936e-21
comp24586	102.356	2.07262	0.767883	2.69913	0.00695205	0.0497016
comp24600	113.995	1.63606	0.512421	3.19281	0.00140898	0.0155161
comp24614	104.55	2.41664	0.710035	3.40354	0.00066518	0.00876752
comp24658	98.5545	3.48353	0.803196	4.33709	1.44384e-05	0.000408242
comp24772	240.172	2.3749	0.536216	4.42899	9.46738e-06	0.000289887
comp24795	13.3427	3.94102	1.21723	3.23769	0.00120503	0.0138789
comp24802	12763	1.02357	0.359281	2.84894	0.00438651	0.0359454
comp24836	134.848	2.65099	0.487207	5.44119	5.29265e-08	3.56807e-06
comp24850	238.125	1.20274	0.371931	3.23376	0.00122171	0.0139685
comp24915	121.605	1.97313	0.469592	4.2018	2.64805e-05	0.000678441
comp24930	149.608	2.2481	0.633636	3.54794	0.000388261	0.00578888
comp24998	53.4753	-1.68286	0.585156	-2.87592	0.0040285	0.033806
comp25003	28.8946	2.47958	0.840149	2.95136	0.00316382	0.0284082
comp25052	29.3874	4.40644	1.28273	3.43519	0.000592134	0.00806253
comp25158	26.4451	-5.92851	1.84034	-3.22142	0.00127556	0.0144997
comp25177	40.7819	2.55602	0.910161	2.80832	0.00498005	0.0394196
comp25212	25.0814	2.67202	0.951615	2.80788	0.00498686	0.0394239
comp25295	34.1137	5.21445	0.960558	5.42857	5.68078e-08	3.7144e-06
comp25296	41.4679	-3.48886	0.785311	-4.44265	8.88594e-06	0.000275886
comp25329	159.192	3.05411	0.495755	6.16052	7.25082e-10	7.58556e-08
comp25364	64.779	2.34562	0.805884	2.91061	0.0036072	0.0313173
comp25371	262.053	3.06478	0.67672	4.52887	5.92997e-06	0.000192891
comp25384	797.461	-0.945782	0.313563	-3.01624	0.0025593	0.0244144
comp25416	817.105	-1.3474	0.455733	-2.95655	0.00311099	0.0281379
comp25422	379.303	1.78863	0.440573	4.05977	4.91214e-05	0.00111312
comp25426	371.041	1.11341	0.351534	3.1673	0.00153863	0.0166231
comp25430	799.522	-0.956706	0.285214	-3.35434	0.000795538	0.0101085
comp25437	1760.44	2.08736	0.290367	7.18869	6.54166e-13	1.28319e-10
comp25445	196.49	-1.74236	0.450708	-3.86583	0.000110713	0.00215821
comp25471	135.598	2.18579	0.596338	3.66536	0.000246995	0.00403746
comp25493	198.715	1.48545	0.427371	3.47579	0.000509354	0.00712075
comp25511	234.218	1.84468	0.512007	3.60284	0.000314761	0.00485444
comp25536	317.009	2.23144	0.645504	3.4569	0.000546424	0.00753825
comp25542	256.074	2.07543	0.418413	4.96024	7.04054e-07	3.24952e-05
comp25563	4414.88	-1.1756	0.304544	-3.86021	0.000113292	0.00220165
comp25584	2523.02	-1.12452	0.405409	-2.7738	0.00554064	0.042207
comp25607	258.592	1.82962	0.669899	2.73119	0.00631054	0.0467114
comp25611	5010.18	2.70117	0.426647	6.33116	2.43323e-10	2.72739e-08
comp25614	50.7726	2.53621	0.902627	2.80981	0.00495707	0.0392873
comp25623	5320.97	-0.978439	0.332255	-2.94485	0.00323115	0.0288916
comp25634	1571.94	-1.34154	0.37539	-3.57372	0.000351952	0.00537034
comp25666	3064.71	-2.32697	0.347026	-6.70546	2.00766e-11	3.0005e-09
comp25668	177.934	1.10384	0.40688	2.71292	0.00666924	0.0483405
comp25700	862.951	1.05473	0.327374	3.22179	0.00127394	0.0144997
comp25731	4174.85	-1.83804	0.270193	-6.80268	1.0269e-11	1.69628e-09
comp25749	109.873	5.09745	1.36258	3.74103	0.000183268	0.00323139
comp25754	3478.67	-0.764056	0.274043	-2.78808	0.0053021	0.0411336
comp25755	69.8928	1.57801	0.566693	2.78458	0.00535964	0.0413477
comp25771	716.757	2.21561	0.543806	4.07426	4.61604e-05	0.00106135
comp25782	3052.1	-0.942594	0.286187	-3.29364	0.000989006	0.0119614
comp25786	1458.25	-0.941734	0.333099	-2.82719	0.00469582	0.0379841
comp25822	1352.87	-2.1493	0.715943	-3.00205	0.00268168	0.025199
comp25840	4566.26	-2.4574	0.576992	-4.25898	2.05365e-05	0.000537116
comp25843	3750.44	-1.36973	0.262827	-5.21152	1.87301e-07	9.96346e-06
comp25866	359.905	-0.983819	0.35928	-2.7383	0.00617568	0.0459298
comp25876	81.5049	2.10836	0.720221	2.92738	0.00341827	0.0300932
comp25879	4152.08	1.10368	0.396463	2.78381	0.00537248	0.0413477
comp25927	2528.3	-1.45323	0.415444	-3.49801	0.000468738	0.00665362
comp25940	999.756	-1.85865	0.620996	-2.99301	0.00276237	0.0256121
comp25945	112.543	1.82841	0.442047	4.13622	3.5307e-05	0.000862342
comp25957	69.8431	1.84725	0.657419	2.80986	0.00495632	0.0392873
comp25975	96786.1	1.92026	0.708085	2.71191	0.00668971	0.0484329
comp25992	2954.87	-0.860082	0.259115	-3.31931	0.000902404	0.0110849
comp26013	84.5616	-3.03924	0.700612	-4.33798	1.438e-05	0.000408242
comp26035	39.6245	2.10891	0.678102	3.11002	0.00187074	0.0190318
comp26037	2622.52	2.12086	0.579456	3.6601	0.00025212	0.00406742
comp26038	462.729	3.17425	0.493445	6.43284	1.25244e-10	1.57231e-08
comp26040	2505.39	-1.27007	0.264268	-4.80598	1.53996e-06	6.19635e-05
comp26046	195.734	2.81371	0.737812	3.81359	0.000136963	0.00261301
comp26053	69.8786	2.16506	0.776712	2.78747	0.00531221	0.0411336
comp26067	861.179	-1.18669	0.426445	-2.78276	0.00538987	0.0413596
comp26093	1886.11	2.1459	0.395448	5.4265	5.74704e-08	3.71899e-06
comp26094	2624.89	-0.877958	0.27649	-3.17538	0.00149643	0.0163358
comp26119	150.635	2.63386	0.532499	4.94623	7.56661e-07	3.44171e-05
comp26128	11037	-1.50234	0.380951	-3.94365	8.02511e-05	0.00168171
comp26142	9437.7	-0.975563	0.28754	-3.39279	0.000691854	0.00902739
comp26165	2990.7	-1.43949	0.377618	-3.81204	0.000137824	0.00261365
comp26176	5229.3	-3.21982	0.36448	-8.83401	1.00985e-18	4.87604e-16
comp26204	27.5247	4.15487	0.966454	4.29909	1.71499e-05	0.00047423
comp26242	54.7692	1.96846	0.628569	3.13164	0.00173831	0.0181363
comp26256	633.676	-1.44984	0.354405	-4.0909	4.29704e-05	0.00099652
comp26263	737.047	1.91574	0.543132	3.52721	0.000419956	0.00609148
comp26268	1357.84	1.54508	0.353247	4.37394	1.22026e-05	0.000359603
comp26287	184.615	1.88564	0.589739	3.19742	0.00138663	0.0153641
comp26294	145.215	2.99228	0.615213	4.86381	1.15146e-06	4.85082e-05
comp26307	352.538	1.79153	0.653798	2.74019	0.00614034	0.0457754
comp26321	110.767	2.51504	0.521334	4.82424	1.40541e-06	5.7373e-05
comp26327	2163.07	-1.08391	0.356427	-3.04103	0.00235771	0.0229803
comp26330	2859.98	-1.032	0.343079	-3.00807	0.00262915	0.0248917
comp26348	84.1877	3.58201	0.763143	4.69376	2.68235e-06	9.45904e-05
comp26357	2056.73	-0.959161	0.280395	-3.42076	0.000624475	0.00837653
comp26359	22.4973	2.72448	0.935913	2.91104	0.00360227	0.0313173
comp26370	280.918	2.18286	0.514049	4.2464	2.1723e-05	0.000565791
comp26376	198.466	1.84135	0.44196	4.16632	3.0956e-05	0.000771906
comp26392	176.113	2.40732	0.574112	4.19311	2.75157e-05	0.000699254
comp26412	345.755	1.91884	0.654112	2.93351	0.00335154	0.0296304
comp26428	378.679	-1.27427	0.329382	-3.86866	0.000109433	0.0021466
comp26433	1069.41	1.36182	0.433366	3.14243	0.00167552	0.0176464
comp26436	2477.31	-1.06352	0.307503	-3.45857	0.000543059	0.00752743
comp26437	183.903	1.28334	0.37214	3.44854	0.000563634	0.00772474
comp26440	666.028	1.47526	0.368971	3.99831	6.37967e-05	0.00140509
comp26464	123.189	-2.49021	0.685448	-3.63297	0.000280177	0.0044077
comp26468	943.848	-0.81336	0.276972	-2.93662	0.00331813	0.029498
comp26476	24.2899	2.59586	0.951558	2.72801	0.00637172	0.0470533
comp26502	65.1233	2.40111	0.871023	2.75666	0.00583959	0.0440037
comp26550	1469.42	-0.994045	0.304907	-3.26015	0.00111352	0.0129979
comp26557	370.01	1.65274	0.458547	3.60429	0.000313009	0.00483931
comp26559	532.228	-2.58289	0.608919	-4.24177	2.21768e-05	0.000572854
comp26565	163.343	-1.36529	0.382531	-3.56911	0.000358198	0.00544409
comp26575	2181.03	-1.59016	0.40161	-3.95946	7.51207e-05	0.00159302
comp26585	1522.9	-1.1888	0.305502	-3.8913	9.97105e-05	0.00199326
comp26591	397.403	1.65047	0.466999	3.5342	0.000409009	0.00605218
comp26604	514.936	1.58567	0.387636	4.09061	4.30232e-05	0.00099652
comp26619	131.702	1.80254	0.621198	2.90171	0.0037113	0.0320879
comp26625	31.3974	3.27123	1.03354	3.16506	0.00155049	0.0166937
comp26653	70.8123	2.40584	0.593239	4.05543	5.0043e-05	0.00112993
comp26659	2215.34	-0.831055	0.299854	-2.77153	0.0055793	0.0423774
comp26662	339.976	-0.966516	0.321732	-3.00411	0.00266363	0.0251045
comp26663	43.5788	2.21853	0.732696	3.0279	0.00246257	0.0237079
comp26665	48.8988	2.21324	0.737812	2.99974	0.00270212	0.0253153
comp26676	751.421	1.36406	0.468041	2.91441	0.00356364	0.0311949
comp26684	1333.12	-0.983251	0.342886	-2.86758	0.00413626	0.0344798
comp26686	668.822	1.16173	0.307664	3.77598	0.000159379	0.00292521
comp26693	34.7423	3.13724	0.805882	3.89292	9.90452e-05	0.00199183
comp26697	241.824	2.22199	0.465731	4.77098	1.83332e-06	7.01691e-05
comp26718	467.479	1.6299	0.339328	4.80331	1.56067e-06	6.2397e-05
comp26720	206.101	1.957	0.481523	4.06419	4.81993e-05	0.00109619
comp26729	73.2101	3.44463	0.777132	4.4325	9.31473e-06	0.000286611
comp26732	2000.85	-1.42767	0.470382	-3.03513	0.00240432	0.02329
comp26757	204.287	2.04459	0.428236	4.77445	1.80195e-06	6.98199e-05
comp26774	289.116	1.85772	0.493663	3.76314	0.000167796	0.00301792
comp26778	56.5509	2.65907	0.682152	3.89806	9.69644e-05	0.00195706
comp26791	2227.19	-1.51612	0.465713	-3.25547	0.00113205	0.0131835
comp26806	45.6138	-7.13956	1.88793	-3.78168	0.000155774	0.00287495
comp26821	554.33	1.12489	0.302225	3.72203	0.000197624	0.00338008
comp26833	156.787	2.09777	0.478311	4.38577	1.15574e-05	0.000345456
comp26852	175.981	-2.29853	0.692824	-3.31762	0.000907874	0.0111303
comp26854	346.848	2.63265	0.432881	6.08169	1.18919e-09	1.16634e-07
comp26881	32.6524	3.63093	0.910658	3.98715	6.68723e-05	0.00146257
comp26898	2123.42	-1.02102	0.310869	-3.28441	0.00102196	0.0122421
comp26901	341.608	1.95575	0.61541	3.17797	0.00148312	0.016247
comp26905	31184.1	-2.47951	0.596278	-4.15832	3.20594e-05	0.000792272
comp26908	1348.07	-1.08268	0.345743	-3.13146	0.00173938	0.0181363
comp26921	796.908	-1.55935	0.395123	-3.9465	7.93017e-05	0.00167602
comp26945	69.7713	4.95597	1.307	3.79185	0.000149526	0.00280172
comp26948	165.662	1.79317	0.559038	3.2076	0.00133849	0.0151109
comp26953	311.117	1.36721	0.348394	3.92432	8.69735e-05	0.00179601
comp26961	2206.23	-1.10814	0.273762	-4.0478	5.17002e-05	0.00115488
comp26966	239.48	2.25223	0.595665	3.78103	0.000156183	0.00287495
comp26976	287.697	1.14911	0.411544	2.79218	0.0052354	0.0407219
comp26998	125.285	1.62613	0.535071	3.03909	0.00237294	0.023093
comp27008	137.074	3.4808	0.817111	4.25989	2.04532e-05	0.000537116
comp27036	568.221	1.29962	0.388863	3.34212	0.000831424	0.01045
comp27042	225.385	1.7019	0.356396	4.77532	1.7942e-06	6.98199e-05
comp27049	320.213	-1.29711	0.476692	-2.72107	0.00650713	0.0476052
comp27050	59.386	-2.55056	0.765367	-3.33247	0.000860793	0.0107419
comp27051	22916.4	14.0777	0.717237	19.6277	8.97153e-86	5.63143e-82
comp27057	2224.87	2.3396	0.572359	4.08765	4.35763e-05	0.00100562
comp27067	9133.27	-0.813914	0.262284	-3.10317	0.00191458	0.0193836
comp27082	8154.26	-1.29421	0.354531	-3.65048	0.000261754	0.00417705
comp27105	50966.5	-5.31102	0.787949	-6.7403	1.58057e-11	2.48031e-09
comp27112	46.7271	1.6549	0.607088	2.72596	0.00641152	0.0471807
comp27115	237.277	1.82038	0.449842	4.04671	5.19426e-05	0.00115618
comp27122	25.9615	5.07268	1.34699	3.76595	0.000165918	0.00300059
comp27126	16.1369	5.78131	1.84826	3.12797	0.00176017	0.0182924
comp27136	4720.91	2.53448	0.431777	5.86989	4.36079e-09	3.85531e-07
comp27147	301.777	1.39653	0.4684	2.98149	0.00286849	0.0262421
comp27151	1394.79	1.34608	0.412905	3.26002	0.00111404	0.0129979
comp27163	655.352	2.56533	0.477494	5.37249	7.76579e-08	4.82632e-06
comp27170	1582.76	-0.858	0.287968	-2.97949	0.00288725	0.0263419
comp27171	183.695	1.38236	0.426619	3.24027	0.00119416	0.0138043
comp27197	4164.31	-2.53433	0.744838	-3.40253	0.000667655	0.00876752
comp27201	57.3092	3.40759	0.860404	3.96046	7.48065e-05	0.00159294
comp27204	21.3127	2.87602	0.908376	3.16611	0.00154492	0.0166623
comp27213	679.577	1.38087	0.374746	3.68481	0.000228874	0.00376084
comp27223	140.501	1.88854	0.626917	3.01243	0.00259163	0.0246854
comp27275	90.3167	1.79459	0.622376	2.88344	0.00393356	0.0331788
comp27291	7381.13	-0.893174	0.263226	-3.39318	0.000690856	0.00902739
comp27303	207.422	1.07933	0.34295	3.1472	0.0016484	0.0174649
comp27322	37.9686	9.00413	1.63759	5.49841	3.83224e-08	2.70281e-06
comp27331	3277.84	-1.63287	0.309165	-5.28154	1.28103e-07	7.37712e-06
comp27336	141.979	1.72028	0.576257	2.98526	0.00283336	0.0260014
comp27341	15.0075	3.29076	1.17568	2.79902	0.00512576	0.0402684
comp27370	142.834	1.86584	0.525404	3.55125	0.000383405	0.00573008
comp27402	2212.55	-1.35845	0.429387	-3.1637	0.00155777	0.0167354
comp27404	921.275	-2.17687	0.329451	-6.60757	3.90669e-11	5.57324e-09
comp27414	86.0516	1.86766	0.596783	3.12954	0.00175078	0.018225
comp27458	1028.08	-1.22523	0.350777	-3.49291	0.000477787	0.00675466
comp27466	172.197	1.68363	0.479791	3.50909	0.000449639	0.00639996
comp27468	2667.35	-1.55256	0.491359	-3.15972	0.00157921	0.0168871
comp27470	10.1821	-5.3571	1.95243	-2.74382	0.00607295	0.0454349
comp27480	107.603	2.07167	0.54976	3.76831	0.000164359	0.00299907
comp27488	629.67	2.2228	0.451562	4.92246	8.54624e-07	3.80459e-05
comp27500	295.934	1.12653	0.336541	3.34738	0.000815791	0.010324
comp27512	421.24	1.67153	0.562479	2.97172	0.00296139	0.0269792
comp27514	140.786	2.75104	0.57902	4.7512	2.02211e-06	7.46634e-05
comp27517	52.5181	-8.81559	1.66481	-5.29525	1.18851e-07	6.97221e-06
comp27519	817.184	-2.1091	0.51171	-4.12168	3.76121e-05	0.000901111
comp27541	42.2985	2.13435	0.607148	3.51536	0.00043915	0.00629349
comp27566	3146.26	-2.05516	0.641817	-3.2021	0.00136429	0.015278
comp27588	284.882	-3.30078	0.458512	-7.19889	6.07026e-13	1.2701e-10
comp27592	1413.8	-1.00586	0.291059	-3.45585	0.000548552	0.00755101
comp27602	1043.21	-1.45437	0.445093	-3.26756	0.0010848	0.0128574
comp27625	752.452	1.39462	0.486428	2.86706	0.004143	0.0344902
comp27638	80.9378	1.55887	0.556336	2.80203	0.00507827	0.0399954
comp27639	6077.3	-1.0495	0.3592	-2.92176	0.0034806	0.0305136
comp27640	444.838	1.59556	0.366768	4.35032	1.35941e-05	0.000396884
comp27644	1663.13	-0.946283	0.298087	-3.17452	0.00150084	0.0163555
comp27646	32.3811	2.84076	0.783804	3.62432	0.000289721	0.00453511
comp27679	3616.3	-0.934731	0.334579	-2.79375	0.00521	0.0407219
comp27681	6139.92	-1.77986	0.431038	-4.12924	3.63966e-05	0.000880967
comp27692	344.188	-1.09702	0.36187	-3.03153	0.00243319	0.0234972
comp27715	261.687	2.58323	0.491102	5.26008	1.43993e-07	8.14274e-06
comp27756	838.36	1.68888	0.436752	3.8669	0.000110225	0.00215541
comp27770	1564.47	-1.18316	0.403124	-2.93496	0.00333587	0.0295335
comp27781	1321.16	-1.68244	0.621284	-2.708	0.0067691	0.0486817
comp27787	4249.62	-1.08444	0.328372	-3.30246	0.000958394	0.0116586
comp27801	9681.76	-0.997787	0.369116	-2.70318	0.00686798	0.0491566
comp27806	6246.63	-1.09524	0.280772	-3.90081	9.58733e-05	0.00194128
comp27817	271.221	2.07166	0.469112	4.41614	1.0048e-05	0.00030617
comp27840	12723.3	-2.76052	0.94835	-2.91087	0.00360428	0.0313173
comp27873	885.429	-1.13794	0.415976	-2.7356	0.00622669	0.0461997
comp27891	51.6819	-2.42266	0.649154	-3.73203	0.000189944	0.00329359
comp27898	1626.09	-1.09089	0.29796	-3.6612	0.000251038	0.00406125
comp27902	365.497	1.83712	0.338023	5.43488	5.48327e-08	3.623e-06
comp27904	163.737	3.282	0.512313	6.40624	1.49151e-10	1.83573e-08
comp27916	6971.62	0.946262	0.315681	2.99753	0.0027218	0.0254236
comp27934	787.709	1.61973	0.38674	4.18815	2.81235e-05	0.00071182
comp27935	3556.81	-1.49767	0.310467	-4.82393	1.40759e-06	5.7373e-05
comp27938	541.948	-1.63353	0.446148	-3.66141	0.000250832	0.00406125
comp27948	296.728	-1.85824	0.331321	-5.60859	2.03979e-08	1.56144e-06
comp27949	2533.59	1.50314	0.278964	5.38831	7.11224e-08	4.46435e-06
comp27954	13.6278	3.88591	1.33353	2.914	0.00356825	0.0311949
comp27961	179.846	2.32379	0.513109	4.52884	5.93086e-06	0.000192891
comp27971	10696.9	-2.46804	0.363434	-6.79089	1.11444e-11	1.79368e-09
comp27984	5931.06	-1.10141	0.329289	-3.34483	0.000823332	0.0103776
comp27994	287.129	2.43964	0.423697	5.75799	8.51195e-09	7.0302e-07
comp27995	290.957	-1.56762	0.377901	-4.14822	3.35072e-05	0.000824803
comp28002	64.8121	2.72069	0.742407	3.66469	0.000247641	0.00403751
comp28025	33876.9	-1.30201	0.427244	-3.04747	0.00230779	0.0225721
comp28027	89.4113	3.02222	0.90976	3.322	0.000893755	0.0110218
comp28044	36755	-0.969	0.257296	-3.76609	0.000165826	0.00300059
comp28053	945.097	-3.03558	0.938713	-3.23377	0.00122168	0.0139685
comp28065	197.416	3.26096	0.659691	4.94316	7.68676e-07	3.47121e-05
comp28068	1068.8	-1.3026	0.368829	-3.53171	0.000412887	0.00605536
comp28069	1382.71	-1.05721	0.284137	-3.72079	0.000198599	0.00338752
comp28072	115.564	4.50346	0.727271	6.19227	5.93038e-10	6.39155e-08
comp28074	82.1553	-1.76583	0.570932	-3.09289	0.00198216	0.0199073
comp28085	298.396	2.29591	0.70759	3.24469	0.0011758	0.0136423
comp28089	54.1092	1.74085	0.576315	3.02065	0.00252232	0.0242459
comp28109	170.395	2.5928	0.505059	5.13365	2.8417e-07	1.41566e-05
comp28112	79.0663	3.29341	0.758983	4.33924	1.42979e-05	0.000407945
comp28143	222.307	-1.40093	0.36473	-3.84102	0.000122527	0.0023592
comp28152	2180.06	-0.857581	0.283971	-3.01996	0.0025281	0.0242644
comp28157	2257.96	5.26625	0.647752	8.13003	4.29173e-16	1.41785e-13
comp28167	2521.24	-2.92117	0.390841	-7.47406	7.7755e-14	1.80766e-11
comp28174	3068.44	-1.25983	0.294415	-4.27909	1.87659e-05	0.000507732
comp28182	108.75	2.12677	0.677775	3.13787	0.00170183	0.0178635
comp28184	4041.57	-1.80757	0.296237	-6.10176	1.04906e-09	1.04523e-07
comp28212	342.615	1.19543	0.408749	2.9246	0.00344897	0.0302786
comp28220	663.715	1.28826	0.34247	3.76168	0.000168775	0.00302686
comp28222	26656.1	-1.32738	0.265593	-4.99778	5.79937e-07	2.71662e-05
comp28223	540.312	2.37147	0.427133	5.55206	2.82327e-08	2.10972e-06
comp28224	4972.64	-1.35145	0.435061	-3.10633	0.00189424	0.0192086
comp28239	394.123	3.05625	0.513922	5.94692	2.73237e-09	2.55986e-07
comp28251	3330.1	2.23301	0.523212	4.26789	1.9733e-05	0.000522634
comp28265	6324.25	1.6762	0.498288	3.36391	0.000768471	0.00984427
comp28268	1326.46	1.3336	0.486986	2.73847	0.00617259	0.0459298
comp28278	1954.64	-1.39811	0.303632	-4.60464	4.13183e-06	0.000140192
comp28280	515.86	1.19296	0.330493	3.60964	0.000306622	0.00475227
comp28281	5958.02	0.923299	0.282764	3.26527	0.00109361	0.0128574
comp28284	234.438	1.83865	0.423679	4.33973	1.4266e-05	0.000407945
comp28285	2917.29	-1.22252	0.365279	-3.3468	0.0008175	0.0103248
comp28288	343.378	2.07835	0.487606	4.26235	2.02292e-05	0.000533525
comp28318	1720.6	-1.78006	0.541536	-3.28706	0.00101238	0.0121505
comp28324	4291.5	-1.03127	0.276624	-3.72805	0.00019297	0.00333684
comp28333	161.015	1.42734	0.494179	2.88832	0.00387308	0.0328976
comp28336	2190.83	-0.944356	0.288961	-3.26811	0.0010827	0.0128574
comp28345	908.637	-2.37294	0.429765	-5.5215	3.36123e-08	2.42511e-06
comp28353	49.6302	2.43961	0.812646	3.00206	0.00268162	0.025199
comp28354	215.276	1.15445	0.426028	2.70981	0.0067322	0.0486817
comp28368	126.309	1.66437	0.525184	3.16913	0.00152898	0.0165473
comp28388	1032.02	-1.8414	0.449254	-4.09879	4.15315e-05	0.000972736
comp28395	21.6439	3.16273	0.996775	3.17296	0.00150893	0.0164152
comp28409	171.535	1.66665	0.594742	2.80231	0.00507377	0.0399954
comp28410	4709.02	-0.964601	0.274503	-3.51399	0.000441429	0.00631172
comp28418	83.1018	-3.48349	0.709283	-4.91129	9.04798e-07	3.9669e-05
comp28422	186.621	2.47419	0.5562	4.44839	8.65166e-06	0.000270181
comp28429	558.882	1.69834	0.419094	4.0524	5.06947e-05	0.00114054
comp28432	1727.64	1.0845	0.350754	3.0919	0.00198881	0.0199103
comp28435	450.994	1.72448	0.5535	3.11559	0.00183574	0.0189211
comp28443	110.408	3.06398	0.912967	3.35607	0.000790597	0.0100661
comp28470	225.839	-2.51295	0.812651	-3.09228	0.00198623	0.0199103
comp28484	7810.34	-1.14629	0.395286	-2.89989	0.00373292	0.0321421
comp28489	100.45	-1.64202	0.440914	-3.72412	0.000195998	0.00337989
comp28507	23.2966	4.16085	1.33156	3.12479	0.00177929	0.0184605
comp28538	4194.79	-2.91733	0.663757	-4.39517	1.10684e-05	0.000332424
comp28548	2299.08	-1.758	0.367716	-4.78087	1.74536e-06	6.84726e-05
comp28551	210.474	2.05675	0.481866	4.26829	1.96974e-05	0.000522634
comp28560	21507	1.10799	0.400264	2.76816	0.00563734	0.0426332
comp28568	4390.54	-6.97448	0.874152	-7.97857	1.48036e-15	4.6461e-13
comp28578	945.152	1.52364	0.411837	3.69962	0.000215922	0.00360464
comp28582	1177.56	-1.08535	0.297392	-3.64955	0.000262701	0.00417705
comp28586	41.5376	2.22491	0.801384	2.77634	0.00549751	0.0420315
comp28626	1930.96	-1.29097	0.365461	-3.53245	0.000411736	0.00605536
comp28639	1651.18	-1.20243	0.442564	-2.71697	0.00658829	0.0479935
comp28667	2386.03	-3.12616	0.596382	-5.24189	1.58943e-07	8.90791e-06
comp28677	54.3394	1.77113	0.632371	2.80078	0.00509798	0.0401003
comp28691	79.864	4.06047	0.680611	5.96593	2.43246e-09	2.34901e-07
comp28692	1107.72	-1.55267	0.418091	-3.71371	0.00020424	0.00345259
comp28695	269.406	2.04598	0.547814	3.73481	0.000187857	0.00328166
comp28707	5233.24	2.68799	0.373891	7.18922	6.51621e-13	1.28319e-10
comp28712	595.216	-1.88303	0.685848	-2.74555	0.00604095	0.0453035
comp28724	62.9789	2.4597	0.725092	3.39226	0.000693198	0.00902739
comp28729	43.1563	9.25129	1.62212	5.70321	1.1757e-08	9.46139e-07
comp28730	151.12	-3.33087	0.691927	-4.8139	1.4801e-06	5.99392e-05
comp28740	169.841	11.2289	1.52523	7.36208	1.8106e-13	3.91902e-11
comp28760	1921.91	-0.779813	0.265892	-2.93281	0.00335906	0.0296551
comp28780	476.355	0.916268	0.309967	2.95602	0.00311637	0.028146
comp28785	154.357	3.15928	0.642945	4.91377	8.9341e-07	3.94925e-05
comp28802	123.285	2.33401	0.680956	3.42755	0.000609045	0.00822145
comp28807	53.0381	1.97496	0.629076	3.13946	0.00169258	0.0177962
comp28819	2003.99	-2.2589	0.755512	-2.98989	0.00279076	0.0257991
comp28824	4581.6	-1.03273	0.350794	-2.94397	0.00324028	0.0289321
comp28834	1080.55	1.54865	0.564856	2.74168	0.00611263	0.0456773
comp28847	4481.2	-0.967551	0.287349	-3.36716	0.000759466	0.00974881
comp28860	358.771	2.03455	0.4951	4.10937	3.96738e-05	0.000932706
comp28863	469.329	10.8493	1.12203	9.66942	4.06677e-22	2.83634e-19
comp28864	34607.7	-3.30608	0.983848	-3.36036	0.000778411	0.00995129
comp28870	1805.88	-1.75947	0.586332	-3.00081	0.00269264	0.0252641
comp28892	781.665	-2.98019	0.603676	-4.93674	7.94412e-07	3.5618e-05
comp28893	294.919	12.024	1.54113	7.80207	6.08987e-15	1.73755e-12
comp28900	593.766	2.19521	0.457589	4.79735	1.60776e-06	6.38728e-05
comp28903	653.011	2.56028	0.558613	4.58328	4.57729e-06	0.000153645
comp28920	190.192	11.3912	1.5206	7.49124	6.82274e-14	1.71305e-11
comp28921	190.802	11.3958	1.51822	7.50602	6.09502e-14	1.5941e-11
comp28946	221.916	1.77263	0.53547	3.31041	0.00093158	0.0113987
comp28947	5651.5	2.23341	0.468548	4.76665	1.87314e-06	7.05665e-05
comp28951	5505.78	2.42814	0.896307	2.70905	0.00674753	0.0486817
comp28972	292807	1.42131	0.489981	2.90074	0.00372279	0.0320988
comp28974	5741.84	1.04699	0.313304	3.34179	0.000832406	0.01045
comp28981	37366	-1.68218	0.330524	-5.08945	3.59112e-07	1.73396e-05
comp28990	43500.1	-2.71738	0.707446	-3.84111	0.000122477	0.0023592
comp28992	12695.1	-2.85347	0.424973	-6.71448	1.88735e-11	2.88948e-09
comp28994	56739.3	2.34394	0.755549	3.1023	0.0019202	0.0193953
comp29037	12255.5	-0.982372	0.34514	-2.8463	0.00442304	0.0361874
comp29062	16057.3	1.01296	0.353086	2.86887	0.00411943	0.0343852
comp29073	3252.57	-0.898355	0.29395	-3.05614	0.00224204	0.0219895
comp29084	11544.7	-1.37484	0.35162	-3.91001	9.22916e-05	0.00188951
comp29091	13572.4	-0.817188	0.271457	-3.01037	0.00260926	0.0247781
comp29095	11648.8	-2.1365	0.387345	-5.51575	3.47295e-08	2.47724e-06
comp29099	6251.72	1.37885	0.351361	3.9243	8.6982e-05	0.00179601
comp29100	6612.98	-1.37561	0.432274	-3.18227	0.00146123	0.0160633
comp29110	10924.4	-1.77725	0.340174	-5.22454	1.74589e-07	9.52952e-06
comp29113	8877.48	2.7379	0.42802	6.39666	1.58813e-10	1.91706e-08
comp29114	977.878	-1.34462	0.293001	-4.58914	4.45083e-06	0.000150204
comp29132	21287.5	-2.08601	0.450964	-4.62566	3.73404e-06	0.00012808
comp29162	13350.8	-1.14767	0.298278	-3.84764	0.000119263	0.00231054
comp29194	16413.6	-2.07794	0.742496	-2.79859	0.00513257	0.0402715
comp29198	6621.48	-1.09734	0.310849	-3.53015	0.000415326	0.00606279
comp29199	8768	1.07904	0.342454	3.15089	0.00162774	0.0173469
comp29201	3536.84	-1.11623	0.360865	-3.09321	0.00198004	0.0199073
comp29239	135.015	2.17944	0.529028	4.11971	3.79353e-05	0.0009054
comp29243	3957.43	1.7629	0.284787	6.19023	6.00767e-10	6.39155e-08
comp29256	9781.33	-1.16293	0.43102	-2.6981	0.00697363	0.0497992
comp29262	4146.2	-1.35403	0.313012	-4.32579	1.51984e-05	0.000424626
comp29278	5617.73	-2.35646	0.813876	-2.89535	0.00378736	0.0323759
comp29317	5582	-0.882482	0.305334	-2.89022	0.00384971	0.0327879
comp29345	7673.49	1.35566	0.399939	3.38968	0.000699741	0.00909373
comp29375	4788.73	3.10612	0.603048	5.1507	2.59513e-07	1.31368e-05
comp29395	5384.27	2.06046	0.479936	4.29319	1.76121e-05	0.000482757
comp29411	7397.09	-0.952334	0.338445	-2.81385	0.0048952	0.0390931
comp29416	1275.66	2.14484	0.407384	5.26492	1.40251e-07	8.00322e-06
comp29422	3500	1.50303	0.415056	3.62128	0.000293154	0.00457744
comp29442	7827.92	-1.40604	0.422282	-3.32963	0.000869624	0.0107665
comp29455	2908.15	1.02483	0.278019	3.68619	0.000227637	0.00375033
comp29458	3785.19	-1.7807	0.384682	-4.62903	3.6739e-06	0.000126709
comp29470	1046.99	1.0491	0.342421	3.06378	0.00218563	0.0215372
comp29508	2097.14	0.775336	0.264462	2.93175	0.00337057	0.0297149
comp29555	2990.36	-2.27648	0.477371	-4.76878	1.85345e-06	7.05095e-05
comp29578	1161.61	1.32067	0.286028	4.61728	3.88801e-06	0.000132636
comp29595	677.538	2.3857	0.318817	7.48297	7.26593e-14	1.75416e-11
comp29611	5629.14	-0.768513	0.265447	-2.89516	0.0037896	0.0323759
comp29649	6334.01	-1.26194	0.342125	-3.68854	0.000225546	0.0037355
comp29661	1618.98	1.93526	0.441761	4.38078	1.18253e-05	0.000351788
comp29667	4944.07	-2.22967	0.617038	-3.61351	0.000302083	0.0046935
comp29694	2165.25	2.15844	0.282119	7.65081	1.99712e-14	5.45039e-12
comp29711	2714.58	1.8889	0.307173	6.14931	7.78193e-10	8.00773e-08
comp29717	1629.57	1.65935	0.486354	3.41183	0.000645294	0.00859981
comp29727	4540.97	-1.94593	0.49995	-3.89224	9.93216e-05	0.00199183
comp29740	5680.95	-0.953858	0.285816	-3.33731	0.000845938	0.0105776
comp29791	3026.71	-0.933079	0.342141	-2.72718	0.00638789	0.0470748
comp29839	4222.26	-2.46607	0.291086	-8.47196	2.41293e-17	1.08185e-14
comp29848	3095.05	1.35124	0.372579	3.62672	0.000287041	0.00450439
comp29860	1097.48	2.37938	0.445388	5.34226	9.17963e-08	5.64907e-06
comp29888	2797.26	-1.17249	0.359346	-3.26284	0.00110301	0.0129413
comp29910	2205.63	1.26293	0.407129	3.10204	0.00192192	0.0193953
comp29912	4153.92	-0.856716	0.267816	-3.1989	0.00137953	0.0153641
comp29950	3878.12	-1.70881	0.312206	-5.47333	4.41656e-08	3.04646e-06
comp30017	5490.12	-1.10233	0.284574	-3.87361	0.000107234	0.0021167
comp30051	3208.37	1.83387	0.339709	5.39837	6.72495e-08	4.26389e-06
comp30086	2666.06	-0.98692	0.277098	-3.56163	0.000368564	0.00553463
comp30122	644.615	1.73027	0.365391	4.73539	2.18632e-06	7.86628e-05
comp30133	2849.94	-0.823216	0.2627	-3.13368	0.0017263	0.01806
comp30163	4222.14	-1.08434	0.31788	-3.41118	0.000646832	0.00860204
comp30164	1049.17	0.87199	0.294857	2.95733	0.00310313	0.0281073
comp30191	3275.14	-0.8859	0.282683	-3.1339	0.00172501	0.01806
comp30312	1030.86	1.31629	0.350816	3.75208	0.000175375	0.00310092
comp30313	2478.29	1.19366	0.422059	2.82819	0.00468124	0.0379151
comp30400	3250.65	1.29633	0.331552	3.90989	9.23375e-05	0.00188951
comp30462	2926.92	-1.36151	0.311656	-4.36864	1.25022e-05	0.000366711
comp30518	1436.19	-1.08889	0.336147	-3.23932	0.00119815	0.013825
comp30530	2297.7	2.06101	0.325715	6.32766	2.48908e-10	2.74105e-08
comp30598	698.076	-1.06204	0.375437	-2.82881	0.00467216	0.0379151
comp30616	1131.76	1.23759	0.393419	3.14573	0.00165671	0.017507
comp30674	915.528	1.94874	0.479245	4.06626	4.77731e-05	0.00109044
comp30691	900.586	0.845721	0.288034	2.93618	0.00332279	0.029498
comp30692	2457.57	1.76922	0.455426	3.88476	0.000102429	0.00202822
comp30699	1851	1.67724	0.499375	3.35867	0.000783182	0.00999193
comp30732	408.395	3.41287	0.410313	8.31772	8.96739e-17	3.51802e-14
comp30740	1631.63	-1.00144	0.338322	-2.96002	0.00307619	0.0279035
comp30852	1561.5	-1.12064	0.397336	-2.82038	0.00479666	0.0385233
comp30960	879.512	1.00959	0.357595	2.82329	0.00475337	0.0384002
comp31258	495.555	2.15471	0.361731	5.95667	2.57435e-09	2.44836e-07
comp31328	428.987	2.32694	0.448054	5.19345	2.06433e-07	1.07982e-05
comp31332	973.594	-1.20614	0.348834	-3.45762	0.00054497	0.00753475
comp31359	2049.37	-0.956518	0.292901	-3.26567	0.00109206	0.0128574
comp31585	1799.88	2.51037	0.454149	5.52764	3.24574e-08	2.36901e-06
comp31668	1143.24	-0.904951	0.313534	-2.88629	0.00389813	0.033021
comp31680	1886.08	1.11009	0.37456	2.96372	0.00303944	0.0276101
comp31736	345.465	1.41049	0.396698	3.55558	0.000377142	0.00564993
comp32272	1170.3	-1.38013	0.335471	-4.11401	3.88849e-05	0.000921057
comp32466	2095.17	-2.85562	1.03102	-2.76971	0.00561055	0.0425331
comp32569	842.126	-1.21471	0.279468	-4.34653	1.38308e-05	0.0003987
comp32683	1176.86	-1.38976	0.470287	-2.95512	0.00312547	0.0281876
comp32765	1577.27	-0.912752	0.280782	-3.25075	0.00115103	0.0133797
comp32983	1234.29	-2.18188	0.771448	-2.82829	0.00467967	0.0379151
comp33441	812.994	-0.856573	0.307716	-2.78365	0.00537514	0.0413477
comp34653	1729.92	-1.07012	0.373786	-2.86292	0.0041976	0.0348523
comp35409	127.057	2.45297	0.648716	3.78126	0.000156035	0.00287495
comp35417	354.56	-3.85324	0.951551	-4.04943	5.13431e-05	0.001151
comp35584	357.385	2.14779	0.440431	4.87656	1.07952e-06	4.60961e-05
comp35661	216.39	1.69784	0.382245	4.44177	8.92222e-06	0.000275886
comp35944	103.729	2.13199	0.575929	3.70182	0.000214058	0.00358304
comp36061	328.483	-1.9012	0.649878	-2.92547	0.00343938	0.0302366
comp36600	117.083	2.69913	0.570065	4.73477	2.19308e-06	7.86628e-05
comp36866	58.9043	3.64294	0.706763	5.1544	2.54438e-07	1.29846e-05
comp37140	255.234	1.64767	0.493317	3.33998	0.000837857	0.0104975
comp38291	128.023	2.23736	0.472287	4.73729	2.16592e-06	7.85864e-05
comp38928	119.656	3.11088	0.610355	5.09684	3.45366e-07	1.69364e-05
comp42129	146.106	2.21114	0.470959	4.69498	2.66636e-06	9.4558e-05
comp43636	101.154	2.61528	0.58531	4.4682	7.88816e-06	0.00025134
comp44116	157.682	2.82707	0.751931	3.75974	0.000170088	0.00304171
comp44816	292.2	-1.21642	0.428306	-2.84007	0.00451042	0.036721
comp48430	39.8925	4.12174	1.06026	3.88749	0.000101287	0.00201835
comp54175	86.9862	3.88151	0.590992	6.5678	5.10647e-11	6.96811e-09
comp54641	26.2691	2.52775	0.869192	2.90816	0.00363562	0.0314769
comp58532	27.0703	2.56974	0.939199	2.7361	0.00621725	0.0461843
comp62428	44.5161	2.11865	0.753981	2.80995	0.00495494	0.0392873
comp6462	38.1125	2.74008	0.880509	3.11193	0.00185871	0.0190018
comp6518	134.044	2.36182	0.487465	4.84512	1.26536e-06	5.29509e-05
comp6609	78.8935	2.7897	0.675534	4.12962	3.63361e-05	0.000880967
comp6621	76.6255	2.05072	0.615828	3.33002	0.000868403	0.0107665
comp69861	33.9243	2.10753	0.75622	2.78692	0.00532109	0.0411336
comp7137	91.1849	2.38024	0.735396	3.23668	0.00120928	0.0139023
comp7486	12.7295	7.03879	1.77551	3.96438	7.35871e-05	0.00158187
comp7652	197.545	1.75165	0.41768	4.19375	2.74376e-05	0.000699254
comp76976	15.6059	5.53971	1.77772	3.11618	0.00183207	0.0189143
comp77117	45.355	2.29801	0.729616	3.14961	0.00163488	0.017364
comp7734	101.925	1.96641	0.526255	3.73661	0.000186518	0.00327031
comp7781	425.749	-1.33082	0.416468	-3.19549	0.00139595	0.0154268
comp7829	526.194	-1.35081	0.371214	-3.63889	0.000273815	0.00432775
comp8184	148.199	2.52907	0.456635	5.5385	3.05068e-08	2.25284e-06
comp8287	111.384	1.61725	0.560857	2.88353	0.00393248	0.0331788
comp83231	25.4122	-3.50045	1.05759	-3.30982	0.000933545	0.0114005
comp8340	50.7167	3.05488	0.822161	3.71567	0.000202665	0.00343958
comp8379	49.996	1.97514	0.697651	2.83113	0.00463832	0.0377134
comp8440	26.9598	4.04445	1.03621	3.90311	9.49642e-05	0.00192909
comp8554	82.4157	2.04269	0.718301	2.84378	0.0044582	0.036343
comp8836	31.5245	3.46539	0.928206	3.73342	0.000188894	0.00328446
comp9055	70.4632	-3.3637	0.755804	-4.45049	8.56764e-06	0.000268895
comp9327	52.4504	2.32423	0.805438	2.88568	0.00390574	0.0330409
comp9474	31.0783	2.81255	0.969572	2.90082	0.00372193	0.0320988
comp9568	76.7205	2.19917	0.58812	3.73932	0.000184522	0.00324438
comp9589	21.6085	4.46915	1.27281	3.51124	0.000446022	0.00636291
comp9617	48.7533	3.24958	0.818092	3.97214	7.12292e-05	0.00153646
comp9770	25.6002	-3.92361	1.27243	-3.08355	0.00204545	0.0203798

## Sheet: DEGs SMvsAL ∩ ISvsAL
Data_Sheet_S1_C: Differentially expressed genes (DEGs) identified in both the comparisons (SMvsAL, ISvsAL).
	T. magantum gene ID
N= 568	comp15432
	comp8287
	comp29262
	comp28824
	comp12735
	comp28388
	comp28724
	comp22123
	comp23587
	comp28044
	comp25957
	comp16761
	comp29084
	comp23111
	comp26976
	comp25422
	comp22371
	comp22755
	comp16745
	comp15179
	comp26684
	comp12556
	comp29198
	comp8440
	comp54641
	comp9617
	comp26898
	comp27514
	comp28760
	comp29422
	comp13076
	comp17515
	comp17720
	comp16677
	comp27806
	comp27404
	comp30691
	comp26662
	comp30732
	comp7829
	comp29411
	comp25542
	comp24930
	comp6462
	comp12499
	comp26165
	comp24274
	comp13114
	comp29717
	comp28582
	comp16440
	comp29114
	comp22431
	comp26142
	comp26037
	comp11988
	comp8379
	comp48430
	comp26307
	comp28586
	comp28667
	comp27082
	comp26557
	comp29100
	comp29860
	comp25731
	comp30740
	comp12174
	comp17841
	comp29455
	comp22696
	comp24259
	comp21620
	comp26653
	comp28568
	comp16658
	comp28639
	comp24267
	comp27756
	comp15782
	comp17253
	comp28368
	comp25771
	comp24246
	comp14496
	comp19853
	comp29317
	comp28707
	comp26821
	comp11278
	comp27147
	comp27291
	comp26881
	comp27468
	comp27592
	comp62428
	comp29839
	comp28695
	comp22474
	comp26476
	comp42129
	comp13051
	comp16874
	comp29243
	comp23192
	comp27588
	comp6518
	comp22314
	comp26665
	comp28548
	comp28489
	comp25371
	comp24175
	comp27036
	comp17161
	comp26945
	comp38928
	comp17516
	comp26321
	comp26757
	comp27817
	comp11075
	comp25426
	comp27126
	comp16686
	comp16171
	comp27201
	comp27904
	comp77117
	comp24101
	comp18916
	comp27938
	comp23224
	comp23042
	comp149335
	comp13300
	comp28992
	comp12314
	comp38291
	comp17379
	comp27331
	comp22756
	comp28470
	comp25052
	comp24614
	comp27646
	comp22973
	comp27136
	comp35417
	comp28284
	comp28333
	comp24129
	comp17497
	comp22459
	comp25940
	comp26619
	comp24212
	comp12091
	comp9474
	comp24836
	comp29345
	comp35661
	comp24255
	comp25611
	comp23868
	comp10080
	comp22794
	comp27163
	comp28174
	comp31258
	comp27500
	comp23835
	comp30530
	comp22103
	comp7652
	comp26591
	comp29595
	comp16940
	comp27008
	comp16858
	comp27935
	comp14554
	comp26412
	comp26038
	comp9327
	comp44116
	comp29062
	comp16800
	comp22775
	comp30692
	comp29194
	comp12558
	comp28345
	comp26961
	comp29458
	comp10453
	comp25493
	comp28354
	comp25177
	comp28819
	comp16059
	comp16715
	comp17567
	comp27715
	comp8554
	comp13467
	comp26953
	comp35944
	comp26901
	comp22860
	comp22912
	comp16592
	comp28288
	comp17190
	comp29727
	comp21666
	comp24396
	comp13742
	comp27223
	comp13059
	comp28280
	comp15953
	comp13253
	comp23410
	comp18295
	comp30313
	comp17298
	comp13146
	comp27934
	comp31359
	comp21760
	comp7137
	comp16515
	comp25754
	comp6609
	comp22850
	comp10594
	comp15296
	comp26067
	comp25384
	comp24329
	comp13600
	comp23437
	comp22616
	comp24383
	comp26242
	comp27995
	comp22897
	comp11648
	comp22478
	comp25471
	comp16786
	comp21744
	comp23712
	comp17655
	comp10459
	comp28109
	comp28220
	comp27204
	comp37140
	comp28946
	comp25536
	comp23750
	comp27801
	comp17047
	comp27115
	comp28626
	comp21202
	comp26093
	comp17242
	comp23251
	comp30598
	comp27898
	comp28184
	comp21849
	comp30462
	comp24059
	comp29950
	comp23171
	comp32683
	comp29132
	comp17019
	comp27466
	comp15548
	comp23203
	comp8836
	comp29711
	comp28802
	comp24262
	comp16893
	comp9589
	comp23149
	comp26376
	comp16631
	comp22924
	comp27902
	comp6621
	comp17172
	comp26370
	comp28409
	comp12986
	comp13689
	comp17507
	comp24471
	comp30960
	comp26436
	comp26348
	comp17601
	comp27322
	comp17508
	comp30017
	comp28560
	comp30051
	comp16645
	comp26128
	comp27787
	comp28239
	comp25755
	comp25437
	comp24203
	comp12096
	comp12490
	comp17233
	comp28395
	comp15973
	comp24155
	comp28285
	comp27949
	comp16508
	comp28281
	comp26040
	comp24658
	comp24295
	comp28900
	comp12325
	comp26908
	comp27171
	comp27891
	comp12239
	comp27336
	comp11112
	comp29091
	comp26502
	comp17138
	comp28182
	comp29661
	comp26392
	comp24802
	comp24413
	comp26035
	comp31328
	comp15464
	comp16201
	comp23385
	comp22026
	comp27112
	comp76976
	comp22563
	comp23695
	comp14191
	comp28834
	comp25782
	comp26357
	comp22982
	comp12985
	comp152059
	comp7486
	comp19682
	comp28053
	comp16550
	comp29848
	comp28324
	comp22081
	comp17600
	comp16771
	comp30086
	comp26905
	comp12493
	comp27541
	comp35584
	comp23473
	comp11599
	comp23604
	comp21287
	comp19424
	comp27638
	comp17250
	comp16917
	comp24600
	comp25876
	comp26774
	comp27105
	comp22978
	comp25700
	comp25623
	comp28085
	comp27414
	comp28864
	comp26204
	comp17605
	comp26176
	comp28785
	comp23944
	comp23701
	comp31585
	comp25614
	comp24585
	comp8184
	comp27480
	comp17645
	comp15780
	comp27402
	comp26625
	comp30312
	comp26718
	comp22771
	comp29199
	comp13217
	comp25666
	comp25511
	comp28947
	comp29910
	comp32765
	comp24323
	comp23380
	comp24487
	comp26433
	comp54175
	comp29201
	comp26966
	comp18517
	comp17176
	comp25840
	comp22934
	comp13280
	comp25975
	comp17455
	comp26256
	comp28807
	comp28435
	comp16821
	comp28860
	comp21193
	comp25563
	comp29239
	comp118201
	comp204134
	comp25584
	comp12616
	comp23269
	comp27042
	comp26294
	comp29578
	comp36600
	comp16552
	comp24237
	comp12379
	comp26948
	comp23436
	comp26729
	comp29791
	comp28212
	comp12836
	comp28418
	comp28903
	comp28994
	comp28972
	comp26659
	comp29073
	comp23458
	comp26359
	comp11012
	comp22302
	comp25945
	comp29694
	comp24549
	comp28780
	comp28443
	comp28578
	comp13680
	comp28223
	comp13364
	comp29162
	comp30518
	comp22506
	comp22724
	comp29555
	comp26663
	comp17584
	comp22769
	comp28268
	comp22870
	comp16431
	comp24243
	comp12268
	comp21858
	comp21616
	comp21895
	comp12411
	comp28222
	comp28892
	comp12422
	comp26697
	comp25003
	comp12060
	comp25364
	comp15523
	comp16297
	comp58532
	comp17330
	comp28089
	comp25296
	comp26833
	comp16403
	comp25822
	comp23574
	comp26437
	comp23724
	comp22655
	comp23710
	comp24183
	comp30674
	comp29099
	comp28422
	comp29470
	comp27840
	comp11174
	comp27303
	comp28167
	comp28429
	comp29667
	comp26778
	comp11215
	comp28157
	comp27961
	comp29442
	comp241551
	comp25634
	comp26693
	comp15259
	comp28318
	comp17296
	comp24915
	comp24406
	comp24407
	comp28981
	comp24300
	comp27122
	comp23122
	comp16422
	comp12188
	comp26046
	comp27644
	comp14668
	comp28152
	comp27197
	comp29037
	comp26732
	comp15026
	comp27679
	comp28507
	comp26287
	comp23519
	comp22512
	comp27948
	comp27488
	comp26998
	comp28025

## Sheet: DEGs SMvsAL specific
Data_Sheet_S1_D: Differentially expressed genes (DEGs) identified only in San Miniato (SM) vs Alba (AL).
	T. magantum gene ID
N=2000	comp29336
	comp22612
	comp248872
	comp12404
	comp29402
	comp27761
	comp22236
	comp17565
	comp12426
	comp27976
	comp27866
	comp23032
	comp29059
	comp25324
	comp23210
	comp27603
	comp28305
	comp6181
	comp11643
	comp17478
	comp16453
	comp229767
	comp27497
	comp28163
	comp22338
	comp27707
	comp20636
	comp24343
	comp28346
	comp33108
	comp24194
	comp12915
	comp113955
	comp15980
	comp25861
	comp30010
	comp25419
	comp28026
	comp28983
	comp28398
	comp23953
	comp29014
	comp24380
	comp12535
	comp96061
	comp26862
	comp255231
	comp25959
	comp28736
	comp28339
	comp27880
	comp27993
	comp24119
	comp38083
	comp13153
	comp27560
	comp23217
	comp16273
	comp23742
	comp269725
	comp28825
	comp28453
	comp28092
	comp27421
	comp16303
	comp13290
	comp354525
	comp16427
	comp24615
	comp27810
	comp27330
	comp24389
	comp24209
	comp29929
	comp22842
	comp22768
	comp61025
	comp17342
	comp22961
	comp29468
	comp27645
	comp26793
	comp17128
	comp85692
	comp30619
	comp26369
	comp28287
	comp30166
	comp21357
	comp29076
	comp30149
	comp27114
	comp16638
	comp16380
	comp33472
	comp82256
	comp28187
	comp26481
	comp23371
	comp24508
	comp13356
	comp25685
	comp23553
	comp13166
	comp23508
	comp11756
	comp26672
	comp27369
	comp27508
	comp22883
	comp23404
	comp28715
	comp28942
	comp24299
	comp24240
	comp27343
	comp18667
	comp24690
	comp23822
	comp32291
	comp29109
	comp128536
	comp27000
	comp29048
	comp8845
	comp21350
	comp26599
	comp16521
	comp28963
	comp473171
	comp27591
	comp275867
	comp26702
	comp25540
	comp17271
	comp73388
	comp25576
	comp13048
	comp17027
	comp18217
	comp15804
	comp23971
	comp30042
	comp12019
	comp25894
	comp28277
	comp26736
	comp16510
	comp25551
	comp29159
	comp12500
	comp176736
	comp8956
	comp16447
	comp28195
	comp28081
	comp27838
	comp22257
	comp28839
	comp24086
	comp28137
	comp26891
	comp27217
	comp45334
	comp28208
	comp24522
	comp29823
	comp21718
	comp27721
	comp24450
	comp59112
	comp22911
	comp28634
	comp16396
	comp26923
	comp28325
	comp8017
	comp31323
	comp25316
	comp11429
	comp24517
	comp141538
	comp14654
	comp28237
	comp16383
	comp26804
	comp26173
	comp22811
	comp12681
	comp28991
	comp21915
	comp28128
	comp27929
	comp31462
	comp18538
	comp24260
	comp27689
	comp26988
	comp25818
	comp372133
	comp29152
	comp28486
	comp78264
	comp30081
	comp25651
	comp29257
	comp30949
	comp24324
	comp28954
	comp30640
	comp29031
	comp26122
	comp24073
	comp28404
	comp21781
	comp29799
	comp23017
	comp29776
	comp14226
	comp13592
	comp11182
	comp506752
	comp25854
	comp79600
	comp26150
	comp26577
	comp7410
	comp23569
	comp17593
	comp26395
	comp9850
	comp28782
	comp69567
	comp28681
	comp29351
	comp16895
	comp13008
	comp23106
	comp22760
	comp22111
	comp20968
	comp24633
	comp18317
	comp16697
	comp18332
	comp78553
	comp21112
	comp29276
	comp25479
	comp143843
	comp22342
	comp22398
	comp66291
	comp27562
	comp16672
	comp243400
	comp17680
	comp30466
	comp24283
	comp16340
	comp16092
	comp22443
	comp28544
	comp17437
	comp17217
	comp16951
	comp15078
	comp16841
	comp17044
	comp47657
	comp20341
	comp28897
	comp9366
	comp27419
	comp32009
	comp27247
	comp372117
	comp12891
	comp6578
	comp27160
	comp437060
	comp29268
	comp8430
	comp28207
	comp27267
	comp21845
	comp24540
	comp27076
	comp25799
	comp24350
	comp22269
	comp11926
	comp27917
	comp24445
	comp26311
	comp27753
	comp26865
	comp25126
	comp24349
	comp27425
	comp7120
	comp25481
	comp27255
	comp26066
	comp26447
	comp23460
	comp27822
	comp27313
	comp11887
	comp30050
	comp27229
	comp29000
	comp26635
	comp10744
	comp28672
	comp25778
	comp22731
	comp32740
	comp15035
	comp29600
	comp10485
	comp23228
	comp22389
	comp28995
	comp12951
	comp17410
	comp28262
	comp14733
	comp16628
	comp15678
	comp27350
	comp16590
	comp23873
	comp25743
	comp12543
	comp27155
	comp26703
	comp10961
	comp17299
	comp28685
	comp23776
	comp20142
	comp17276
	comp28221
	comp29010
	comp27498
	comp24190
	comp19923
	comp14891
	comp6956
	comp27365
	comp28648
	comp24460
	comp12612
	comp28989
	comp28732
	comp32088
	comp26630
	comp28967
	comp28973
	comp23993
	comp17569
	comp27792
	comp22448
	comp28060
	comp45052
	comp13230
	comp22721
	comp29898
	comp381459
	comp27089
	comp24120
	comp21800
	comp23892
	comp22863
	comp25566
	comp28034
	comp28907
	comp30100
	comp22806
	comp15878
	comp26479
	comp15400
	comp23257
	comp17469
	comp27942
	comp25641
	comp24163
	comp37433
	comp27896
	comp28441
	comp28958
	comp29120
	comp27698
	comp25367
	comp21815
	comp24172
	comp28067
	comp26940
	comp28286
	comp9454
	comp23725
	comp340163
	comp17098
	comp30282
	comp11895
	comp13182
	comp12206
	comp28625
	comp17009
	comp13716
	comp28912
	comp9447
	comp16947
	comp12989
	comp30180
	comp17510
	comp17075
	comp29230
	comp22306
	comp7097
	comp22068
	comp23079
	comp26074
	comp55353
	comp29043
	comp16361
	comp27264
	comp31420
	comp14777
	comp26688
	comp27955
	comp24316
	comp13118
	comp15312
	comp30195
	comp29168
	comp16989
	comp24612
	comp10944
	comp16621
	comp29263
	comp28327
	comp24137
	comp27220
	comp29482
	comp27914
	comp10001
	comp28023
	comp27630
	comp17204
	comp13277
	comp27586
	comp27675
	comp156742
	comp25872
	comp25443
	comp25169
	comp27719
	comp24215
	comp31062
	comp25692
	comp27254
	comp17073
	comp22056
	comp28778
	comp12281
	comp26836
	comp17391
	comp22193
	comp29271
	comp17210
	comp28376
	comp30875
	comp15052
	comp184917
	comp16642
	comp32220
	comp28621
	comp26513
	comp27728
	comp18326
	comp27834
	comp26895
	comp17085
	comp22926
	comp23303
	comp8231
	comp14369
	comp12041
	comp16353
	comp28255
	comp16655
	comp716195
	comp12728
	comp30697
	comp27809
	comp23800
	comp23471
	comp24050
	comp467402
	comp28301
	comp30541
	comp27340
	comp27842
	comp17061
	comp60693
	comp6927
	comp28606
	comp21165
	comp29191
	comp25123
	comp10477
	comp11434
	comp23546
	comp29559
	comp11134
	comp29072
	comp16587
	comp13559
	comp608269
	comp26573
	comp25455
	comp17685
	comp93596
	comp25795
	comp17110
	comp30084
	comp23507
	comp13077
	comp12540
	comp16865
	comp25947
	comp28214
	comp21784
	comp24334
	comp28668
	comp26185
	comp18355
	comp10757
	comp12445
	comp29254
	comp25129
	comp23155
	comp22683
	comp30971
	comp16476
	comp17862
	comp17174
	comp21904
	comp10939
	comp15281
	comp32965
	comp31745
	comp12185
	comp24195
	comp24355
	comp27383
	comp26641
	comp28761
	comp12122
	comp8931
	comp17146
	comp30004
	comp17099
	comp22991
	comp26379
	comp29465
	comp16217
	comp22336
	comp41553
	comp27659
	comp19898
	comp28057
	comp27052
	comp32958
	comp9436
	comp28234
	comp28901
	comp249158
	comp26796
	comp28830
	comp16480
	comp26622
	comp25354
	comp22679
	comp22746
	comp20450
	comp268301
	comp17281
	comp17413
	comp25849
	comp29814
	comp22045
	comp73171
	comp17458
	comp25029
	comp25885
	comp26156
	comp16733
	comp28411
	comp28923
	comp27374
	comp27408
	comp80685
	comp28306
	comp14778
	comp23599
	comp17549
	comp13039
	comp23110
	comp27250
	comp13352
	comp50011
	comp28926
	comp27354
	comp34090
	comp26617
	comp29835
	comp27363
	comp28105
	comp24523
	comp16549
	comp14591
	comp27226
	comp12327
	comp11883
	comp28111
	comp16548
	comp14725
	comp17252
	comp16527
	comp14280
	comp23099
	comp14023
	comp29013
	comp24547
	comp27203
	comp22440
	comp17765
	comp25960
	comp25712
	comp22445
	comp11877
	comp26172
	comp22824
	comp24182
	comp30353
	comp21747
	comp16457
	comp7161
	comp22902
	comp13013
	comp23095
	comp28241
	comp20327
	comp24180
	comp25001
	comp27397
	comp22198
	comp22434
	comp26309
	comp43421
	comp21977
	comp27990
	comp28687
	comp180922
	comp27577
	comp27446
	comp9026
	comp17214
	comp16507
	comp26771
	comp25874
	comp7659
	comp26524
	comp30896
	comp29399
	comp29215
	comp29849
	comp29730
	comp30379
	comp28546
	comp15622
	comp16503
	comp12035
	comp17043
	comp17105
	comp26683
	comp23925
	comp6369
	comp16460
	comp67149
	comp29029
	comp415230
	comp28987
	comp13961
	comp16016
	comp27820
	comp28577
	comp32024
	comp41911
	comp23807
	comp10890
	comp9188
	comp22622
	comp23565
	comp23370
	comp20097
	comp17055
	comp28209
	comp34753
	comp27549
	comp25541
	comp15163
	comp22119
	comp16716
	comp28999
	comp33098
	comp24462
	comp16338
	comp25977
	comp14737
	comp30296
	comp16946
	comp13228
	comp28136
	comp12560
	comp16459
	comp28296
	comp24783
	comp22717
	comp27305
	comp25935
	comp24105
	comp28532
	comp84044
	comp7869
	comp31324
	comp33758
	comp25103
	comp28855
	comp27277
	comp26019
	comp14044
	comp16986
	comp22352
	comp28316
	comp24479
	comp15132
	comp24273
	comp25144
	comp15043
	comp24220
	comp24373
	comp29232
	comp99619
	comp12620
	comp7449
	comp25882
	comp17779
	comp285833
	comp20161
	comp27963
	comp27727
	comp21816
	comp12559
	comp26461
	comp25989
	comp27974
	comp25034
	comp31446
	comp26466
	comp27876
	comp17054
	comp81190
	comp29135
	comp12179
	comp77889
	comp27568
	comp26475
	comp22006
	comp14032
	comp13337
	comp11932
	comp414800
	comp12109
	comp29371
	comp16425
	comp35851
	comp27556
	comp28302
	comp28547
	comp14141
	comp27941
	comp25760
	comp17255
	comp24611
	comp24563
	comp19846
	comp13981
	comp27165
	comp26419
	comp27056
	comp23222
	comp10050
	comp13342
	comp26844
	comp17034
	comp12203
	comp30068
	comp25019
	comp28957
	comp24484
	comp11982
	comp26760
	comp22012
	comp23179
	comp29003
	comp16633
	comp25904
	comp12601
	comp27598
	comp8464
	comp24513
	comp16348
	comp15657
	comp29079
	comp29306
	comp25967
	comp68578
	comp16392
	comp29572
	comp34630
	comp23366
	comp13577
	comp29471
	comp26439
	comp23355
	comp28401
	comp17229
	comp13227
	comp28733
	comp21826
	comp17127
	comp28898
	comp25369
	comp27740
	comp17701
	comp12617
	comp26708
	comp27608
	comp28996
	comp24121
	comp28833
	comp16832
	comp10569
	comp16494
	comp11947
	comp26839
	comp21200
	comp26205
	comp29054
	comp15812
	comp10743
	comp28171
	comp25682
	comp665526
	comp28271
	comp22743
	comp28836
	comp16798
	comp7750
	comp31266
	comp27510
	comp28452
	comp21000
	comp17193
	comp27441
	comp22793
	comp16806
	comp8469
	comp27960
	comp18492
	comp22916
	comp22832
	comp28077
	comp24341
	comp21510
	comp24829
	comp29200
	comp28415
	comp17318
	comp16542
	comp15616
	comp12684
	comp29330
	comp17598
	comp28933
	comp24847
	comp24453
	comp17359
	comp66157
	comp26512
	comp12062
	comp17525
	comp30146
	comp23309
	comp137907
	comp27615
	comp25993
	comp27055
	comp8568
	comp25273
	comp351811
	comp31072
	comp25164
	comp27545
	comp16511
	comp29303
	comp24578
	comp22941
	comp12040
	comp16965
	comp28369
	comp28145
	comp28827
	comp16728
	comp11435
	comp28004
	comp16896
	comp15662
	comp27845
	comp24351
	comp13197
	comp397775
	comp27524
	comp29139
	comp27720
	comp33904
	comp36145
	comp28000
	comp27244
	comp28148
	comp27649
	comp27939
	comp17218
	comp26218
	comp24940
	comp25381
	comp16024
	comp29767
	comp31222
	comp8801
	comp23387
	comp22848
	comp23088
	comp17832
	comp22596
	comp20133
	comp17291
	comp27930
	comp24332
	comp28274
	comp30432
	comp27776
	comp26666
	comp13530
	comp12645
	comp22954
	comp22235
	comp17511
	comp25873
	comp22104
	comp13160
	comp313547
	comp12610
	comp28169
	comp23394
	comp24185
	comp26289
	comp26075
	comp25942
	comp17517
	comp24888
	comp23180
	comp20335
	comp26333
	comp24431
	comp22383
	comp16555
	comp16360
	comp20836
	comp17247
	comp16656
	comp29128
	comp20730
	comp29548
	comp90785
	comp16668
	comp17090
	comp93483
	comp29097
	comp28433
	comp15855
	comp88961
	comp25690
	comp26401
	comp17366
	comp361629
	comp28949
	comp27694
	comp17394
	comp13965
	comp19517
	comp70573
	comp21178
	comp28810
	comp17131
	comp28966
	comp28539
	comp17737
	comp28779
	comp22097
	comp22264
	comp28155
	comp30052
	comp12201
	comp6323
	comp28083
	comp29969
	comp25627
	comp14130
	comp9471
	comp12234
	comp26297
	comp28084
	comp25976
	comp25998
	comp26177
	comp17351
	comp28565
	comp22876
	comp25568
	comp28201
	comp30629
	comp27022
	comp23351
	comp25585
	comp21679
	comp7795
	comp29045
	comp27571
	comp31246
	comp26644
	comp25561
	comp28952
	comp23683
	comp22362
	comp17321
	comp24247
	comp28122
	comp8354
	comp23246
	comp28494
	comp17189
	comp16160
	comp25781
	comp26999
	comp23932
	comp24550
	comp10253
	comp15105
	comp23455
	comp28636
	comp23696
	comp25555
	comp13396
	comp25936
	comp24798
	comp26646
	comp28488
	comp29842
	comp52945
	comp30117
	comp28554
	comp24365
	comp15145
	comp25053
	comp357851
	comp12513
	comp37386
	comp27665
	comp23001
	comp13895
	comp28854
	comp23632
	comp17625
	comp27927
	comp24486
	comp11876
	comp28451
	comp16852
	comp25183
	comp27744
	comp23154
	comp23721
	comp23686
	comp17018
	comp41567
	comp10921
	comp17108
	comp71372
	comp29693
	comp26224
	comp22968
	comp26198
	comp25116
	comp16167
	comp17558
	comp23064
	comp21765
	comp26782
	comp22898
	comp99294
	comp28542
	comp26742
	comp28297
	comp27783
	comp17665
	comp248498
	comp10383
	comp23958
	comp26285
	comp9193
	comp13470
	comp26043
	comp28757
	comp12660
	comp24973
	comp18501
	comp29393
	comp8585
	comp16872
	comp21123
	comp27106
	comp27520
	comp48817
	comp30505
	comp24269
	comp15008
	comp26614
	comp23924
	comp27320
	comp28272
	comp20647
	comp28351
	comp42099
	comp27245
	comp16391
	comp41878
	comp6314
	comp28116
	comp25303
	comp256893
	comp28822
	comp17334
	comp16723
	comp26551
	comp10997
	comp14802
	comp15049
	comp12125
	comp16995
	comp24559
	comp16701
	comp14884
	comp23398
	comp25400
	comp22750
	comp25128
	comp18325
	comp27304
	comp26584
	comp26114
	comp25417
	comp26233
	comp26385
	comp29034
	comp23057
	comp50338
	comp28303
	comp19140
	comp21802
	comp62186
	comp27438
	comp27723
	comp176372
	comp709821
	comp28393
	comp23151
	comp30617
	comp23716
	comp25886
	comp13247
	comp25948
	comp29295
	comp24528
	comp30162
	comp28090
	comp18684
	comp21997
	comp26526
	comp29304
	comp28170
	comp26745
	comp24425
	comp31816
	comp27043
	comp13184
	comp10407
	comp27567
	comp26929
	comp14080
	comp27423
	comp24688
	comp28211
	comp13373
	comp21650
	comp27367
	comp28062
	comp17702
	comp21771
	comp17457
	comp25833
	comp27823
	comp13490
	comp17414
	comp28052
	comp22885
	comp17539
	comp16928
	comp28944
	comp7280
	comp24538
	comp20912
	comp17180
	comp28717
	comp23241
	comp23824
	comp113136
	comp27624
	comp24135
	comp14842
	comp28165
	comp11015
	comp16845
	comp24290
	comp28348
	comp10844
	comp20240
	comp12194
	comp26995
	comp10517
	comp28803
	comp7681
	comp23084
	comp12632
	comp9150
	comp27912
	comp9167
	comp28960
	comp24314
	comp22351
	comp22125
	comp28071
	comp25496
	comp28857
	comp25707
	comp23424
	comp29609
	comp16442
	comp25943
	comp131514
	comp25104
	comp16691
	comp26533
	comp30593
	comp15455
	comp26228
	comp32472
	comp27212
	comp23857
	comp29074
	comp28632
	comp27871
	comp7637
	comp24361
	comp28962
	comp17306
	comp22501
	comp27576
	comp23305
	comp29732
	comp257011
	comp27531
	comp16534
	comp22273
	comp287524
	comp27515
	comp25892
	comp24288
	comp10933
	comp25432
	comp16019
	comp218982
	comp266150
	comp27632
	comp17595
	comp23922
	comp12039
	comp25853
	comp118742
	comp27092
	comp17087
	comp22969
	comp173701
	comp17135
	comp20973
	comp27026
	comp16868
	comp16408
	comp25111
	comp24810
	comp17707
	comp29283
	comp19830
	comp12710
	comp27924
	comp22967
	comp22456
	comp13526
	comp26415
	comp17273
	comp17197
	comp24010
	comp12261
	comp10602
	comp13209
	comp20486
	comp27457
	comp29640
	comp24620
	comp25424
	comp27033
	comp16914
	comp22462
	comp27004
	comp25264
	comp23243
	comp29832
	comp22331
	comp16608
	comp16729
	comp29356
	comp19464
	comp25821
	comp26051
	comp7421
	comp28693
	comp29944
	comp12567
	comp16385
	comp16877
	comp29645
	comp16949
	comp17529
	comp23386
	comp31743
	comp26790
	comp17200
	comp24002
	comp28340
	comp27184
	comp22903
	comp27619
	comp22492
	comp25588
	comp26355
	comp10587
	comp30825
	comp24041
	comp29419
	comp28751
	comp28140
	comp17418
	comp14537
	comp22406
	comp9635
	comp28986
	comp25735
	comp26472
	comp25530
	comp301528
	comp12209
	comp13091
	comp27931
	comp28216
	comp27249
	comp28011
	comp24553
	comp23183
	comp25293
	comp85299
	comp27977
	comp28307
	comp12059
	comp24976
	comp28003
	comp19045
	comp16342
	comp29592
	comp29038
	comp30256
	comp28198
	comp24729
	comp24443
	comp16512
	comp30275
	comp174705
	comp27489
	comp25966
	comp15529
	comp23757
	comp30199
	comp26674
	comp22251
	comp22387
	comp26225
	comp24496
	comp27377
	comp26610
	comp16589
	comp22821
	comp10428
	comp24325
	comp26858
	comp27796
	comp27449
	comp23660
	comp208575
	comp17159
	comp12402
	comp12250
	comp24158
	comp28024
	comp13216
	comp28975
	comp15841
	comp24397
	comp24734
	comp60374
	comp27700
	comp23140
	comp27888
	comp28607
	comp17324
	comp28036
	comp29372
	comp24151
	comp25883
	comp241548
	comp27455
	comp24230
	comp24370
	comp25514
	comp17092
	comp26789
	comp24306
	comp22184
	comp26182
	comp15786
	comp26463
	comp25813
	comp27970
	comp21443
	comp241655
	comp16663
	comp12390
	comp28289
	comp26336
	comp26344
	comp24602
	comp7312
	comp26423
	comp27164
	comp11201
	comp16424
	comp234432
	comp16519
	comp17692
	comp27295
	comp24577
	comp23456
	comp9567
	comp23910
	comp11610
	comp24248
	comp25365
	comp29755
	comp24955
	comp14997
	comp31114
	comp21649
	comp22603
	comp29116
	comp28889
	comp28298
	comp16956
	comp17369
	comp104755
	comp12393
	comp14435
	comp25253
	comp17341
	comp28853
	comp21003
	comp28126
	comp17070
	comp194061
	comp25713
	comp26554
	comp23729
	comp29433
	comp21639
	comp29178
	comp29111
	comp30366
	comp28956
	comp35756
	comp26086
	comp13273
	comp26537
	comp11983
	comp15968
	comp20796
	comp28541
	comp24284
	comp11905
	comp414941
	comp37535
	comp27853
	comp16962
	comp28553
	comp22426
	comp26017
	comp10856
	comp28030
	comp33990
	comp23389
	comp26907
	comp16501
	comp21801
	comp24103
	comp11743
	comp26955
	comp26347
	comp16693
	comp16802
	comp17730
	comp16388
	comp17536
	comp23888
	comp29903
	comp17239
	comp22881
	comp28117
	comp10761
	comp17307
	comp28383
	comp29446
	comp15239
	comp24310
	comp29453
	comp13454
	comp17216
	comp25826
	comp8897
	comp24972
	comp30325
	comp29063
	comp29381
	comp12313
	comp29543
	comp26711
	comp24886
	comp15749
	comp24162
	comp16336
	comp16688
	comp24848
	comp16948
	comp29133
	comp28690
	comp18329
	comp26643
	comp17052
	comp27710
	comp27583
	comp8670
	comp25624
	comp69326
	comp16397
	comp24672
	comp28028
	comp27148
	comp7685
	comp19544
	comp24574
	comp12867
	comp25661
	comp10536
	comp9399
	comp28979
	comp27450
	comp28328
	comp28939
	comp25780
	comp25702
	comp17002
	comp21647
	comp27726
	comp14158
	comp24722
	comp265528
	comp24371
	comp17424
	comp27011
	comp26243
	comp12624
	comp24426
	comp12143
	comp7852
	comp6941
	comp28472
	comp20320
	comp25805
	comp12444
	comp27463
	comp25887
	comp25513
	comp25797
	comp27167
	comp30774
	comp24296
	comp7667
	comp28485
	comp27513
	comp27297
	comp22801
	comp28842
	comp27928
	comp16942
	comp17479
	comp28015
	comp24193
	comp29012
	comp20470
	comp27211
	comp26064
	comp16846
	comp28783
	comp27269
	comp28891
	comp28362
	comp10481
	comp16367
	comp28290
	comp26050
	comp13291
	comp11544
	comp13492
	comp13990
	comp22533
	comp20064
	comp12301
	comp26425
	comp14831
	comp25847
	comp27890
	comp25779
	comp47312
	comp28524
	comp28335
	comp15144
	comp17609
	comp71438
	comp17630
	comp24879
	comp23904
	comp27138
	comp16544
	comp17094
	comp24357
	comp29636
	comp27918
	comp16977
	comp16260
	comp17509
	comp19958
	comp30354
	comp23031
	comp12731
	comp13551
	comp163362
	comp27323
	comp21818
	comp28247
	comp6945
	comp27161
	comp27261
	comp13641
	comp28678
	comp30184
	comp17107
	comp29780
	comp16610
	comp28561
	comp29158
	comp27635
	comp25951
	comp29022
	comp30840
	comp15981
	comp12975
	comp12827
	comp30253
	comp27593
	comp25838
	comp24381
	comp22587
	comp22649
	comp10862
	comp16374
	comp21830
	comp28228
	comp24210
	comp17274
	comp25705
	comp27479
	comp18122
	comp25214
	comp24268
	comp24569
	comp12495
	comp29017
	comp14513
	comp23022
	comp20140
	comp16149
	comp17911
	comp12924
	comp28490
	comp26781
	comp128818
	comp25917
	comp16848
	comp28605
	comp14214
	comp32217
	comp26882
	comp12280
	comp22971
	comp7605
	comp8230
	comp25503
	comp27023
	comp29778
	comp27456
	comp27660
	comp24811
	comp22871
	comp28114
	comp23994
	comp31103
	comp13099
	comp31777
	comp16876
	comp29284
	comp26514
	comp29459
	comp24962
	comp14939
	comp9240
	comp13090
	comp25122
	comp161548
	comp22904
	comp13475
	comp24539
	comp28308
	comp28557
	comp17415
	comp26456
	comp29646
	comp16960
	comp17619
	comp19960
	comp26188
	comp27979
	comp16808
	comp28874
	comp9963
	comp16911
	comp13506
	comp241374
	comp6599
	comp29137
	comp24499
	comp24632
	comp11023
	comp28481
	comp28753
	comp27773
	comp23167
	comp26994
	comp24287
	comp28373
	comp22569
	comp16081
	comp24347
	comp16485
	comp17368
	comp26531
	comp31113
	comp16407
	comp23478
	comp26393
	comp30206
	comp23107
	comp26073
	comp28793
	comp24469
	comp75269
	comp10384
	comp24419
	comp23174
	comp27872
	comp26861
	comp28993
	comp16618
	comp29106
	comp26590
	comp17353
	comp29195
	comp14011
	comp25675
	comp28232
	comp16768
	comp17045
	comp16630
	comp25852
	comp29202
	comp24289
	comp13040
	comp10763
	comp392634
	comp28750
	comp25344
	comp26362
	comp543645
	comp44865
	comp27932
	comp16441
	comp26602
	comp29692
	comp26668
	comp12911
	comp14343
	comp22486
	comp29571
	comp8134
	comp11602
	comp24297
	comp24901
	comp25759
	comp20485
	comp27144
	comp28293
	comp17724
	comp14458
	comp322991
	comp35668
	comp23153
	comp29467
	comp26596
	comp18823
	comp22618
	comp37609
	comp10810
	comp26648
	comp11732
	comp26950
	comp16474
	comp12832
	comp16664
	comp23891
	comp28998
	comp29005
	comp30002
	comp12656
	comp24015
	comp25802
	comp28190
	comp22709
	comp25501
	comp26200
	comp23419
	comp32522
	comp21449
	comp27005
	comp17384
	comp16531
	comp27475
	comp29760
	comp26572
	comp17686
	comp31047
	comp12440
	comp79930
	comp28608
	comp23763
	comp22816
	comp112751
	comp10923
	comp16209
	comp28955
	comp25956
	comp24542
	comp25109
	comp29026
	comp9663
	comp27296
	comp26624
	comp14963
	comp23134
	comp23517
	comp12877
	comp24264
	comp28366
	comp25868
	comp27391
	comp11553
	comp28408
	comp17636
	comp27428
	comp50485
	comp27558
	comp17535
	comp25965
	comp31126
	comp13050
	comp17436
	comp22067
	comp28597
	comp17254
	comp14307
	comp23019
	comp478740
	comp30487
	comp24552
	comp181871
	comp176135
	comp29028
	comp28403
	comp493236
	comp26918
	comp29056
	comp31235
	comp24495
	comp26938
	comp24327
	comp27376
	comp21433
	comp16684
	comp16482
	comp78571
	comp12359
	comp24225
	comp26972
	comp32457
	comp26510
	comp18869
	comp24392
	comp28562
	comp30426
	comp28236
	comp17283
[truncated: 2 more rows]

## Sheet: DEGs ISvsAL specific
Data_Sheet_S1_E: Differentially expressed genes (DEGs) identified only in Isernia (IS) vs Alba (AL).
	T. magantum gene ID
N=311	comp15305
	comp14268
	comp15013
	comp20573
	comp20671
	comp22020
	comp28251
	comp28870
	comp21624
	comp12722
	comp21002
	comp17378
	comp20063
	comp17213
	comp22677
	comp18346
	comp23566
	comp29508
	comp11921
	comp10588
	comp24586
	comp25430
	comp28353
	comp25866
	comp27458
	comp25992
	comp28677
	comp22181
	comp26565
	comp22922
	comp16692
	comp24043
	comp22163
	comp27781
	comp29611
	comp17447
	comp13869
	comp30163
	comp15764
	comp27057
	comp36866
	comp13813
	comp28740
	comp17256
	comp28551
	comp22134
	comp24795
	comp16765
	comp28069
	comp27370
	comp9770
	comp28432
	comp27770
	comp30133
	comp23278
	comp26013
	comp27067
	comp31668
	comp17704
	comp29110
	comp28893
	comp12295
	comp22202
	comp29113
	comp13700
	comp12740
	comp24439
	comp25786
	comp28065
	comp7781
	comp32272
	comp9568
	comp10365
	comp27519
	comp30852
	comp27566
	comp27916
	comp25158
	comp27213
	comp31680
	comp16837
	comp23426
	comp25212
	comp11438
	comp16580
	comp27602
	comp28712
	comp106987
	comp28027
	comp12536
	comp26330
	comp25295
	comp14562
	comp27051
	comp12477
	comp11366
	comp26604
	comp25668
	comp21588
	comp12018
	comp26268
	comp23520
	comp34653
	comp8340
	comp28847
	comp26921
	comp28278
	comp24320
	comp21754
	comp30616
	comp29395
	comp32466
	comp28974
	comp30191
	comp24850
	comp23578
	comp15559
	comp16558
	comp24446
	comp12381
	comp19770
	comp24556
	comp17417
	comp21733
	comp13687
	comp11110
	comp21947
	comp26575
	comp32983
	comp17411
	comp16419
	comp25879
	comp32569
	comp27049
	comp24250
	comp28112
	comp27341
	comp28920
	comp26119
	comp16903
	comp24582
	comp15353
	comp27692
	comp25329
	comp16409
	comp26852
	comp35409
	comp17657
	comp23923
	comp28692
	comp17123
	comp29649
	comp26053
	comp28863
	comp16679
	comp16719
	comp12920
	comp16945
	comp12703
	comp24584
	comp21674
	comp26806
	comp29912
	comp24146
	comp17363
	comp30122
	comp83231
	comp27050
	comp16666
	comp17661
	comp25607
	comp29278
	comp29375
	comp23028
	comp15963
	comp23818
	comp26854
	comp23761
	comp27640
	comp12307
	comp26791
	comp27954
	comp25416
	comp28224
	comp22284
	comp23131
	comp23353
	comp33441
	comp26094
	comp26464
	comp28336
	comp25749
	comp26550
	comp13478
	comp24338
	comp24227
	comp27873
	comp21792
	comp28484
	comp15149
	comp31332
	comp17156
	comp28538
	comp27681
	comp21920
	comp28691
	comp26686
	comp29416
	comp26327
	comp17585
	comp21769
	comp24454
	comp11113
	comp31736
	comp25927
	comp23045
	comp23977
	comp26263
	comp29740
	comp24377
	comp27994
	comp24265
	comp16954
	comp22747
	comp11209
	comp28410
	comp12637
	comp12828
	comp36061
	comp27151
	comp25843
	comp16649
	comp27971
	comp28265
	comp26676
	comp17278
	comp11381
	comp12315
	comp28730
	comp27512
	comp26559
	comp10831
	comp17357
	comp24772
	comp16535
	comp22299
	comp16784
	comp23196
	comp22152
	comp29095
	comp25445
	comp26428
	comp30699
	comp30400
	comp16571
	comp28951
	comp16641
	comp17706
	comp15805
	comp29256
	comp22060
	comp17292
	comp43636
	comp28074
	comp22681
	comp24529
	comp9055
	comp24219
	comp22547
	comp44816
	comp28921
	comp16470
	comp27625
	comp27170
	comp21789
	comp129739
	comp20295
	comp26585
	comp27470
	comp14190
	comp69861
	comp24998
	comp22751
	comp30164
	comp28072
	comp28143
	comp26440
	comp28002
	comp24353
	comp16468
	comp17659
	comp26720
	comp11169
	comp27517
	comp27275
	comp28990
	comp28729
	comp10745
	comp10672
	comp27639
	comp16193
	comp28068
	comp27984
	comp7734
	comp26468
	comp104906
	comp17003
	comp10848
	comp16015
	comp22992
	comp29888

## Sheet: Specificity
Data_Sheet_S1_F: Gene specificty reported in TPM (transcripts per million) for each sample.
	TPM
T. magantum gene ID	AL	IS	SM
comp10050	0	0	40.9338
comp1033135	0	0.244342	0.878242
comp1037644	0	0	3.57299
comp10517	0	0	3.27398
comp1084716	0	0	2.49632
comp10944	0	0	4.0171
comp10957	0	0	2.74837
comp11174	0.037171	109.433	0
comp11182	0	0	3.82149
comp113955	0	0	10.1249
comp11434	0	0	3.27339
comp11643	0	0	7.8043
comp118742	0	0	6.84001
comp11887	0	0	3.6272
comp1189349	0.199732	0	0.258877
comp12234	0	0	1.81215
comp12827	0	0	3.43458
comp128818	0	0	7.34545
comp13247	0	0	6.10115
comp1347426	0	0	1.53885
comp13559	0	0	5.8574
comp137907	0	0.0123575	3.11521
comp13882	0	0	1.64753
comp13981	453.919	211.247	0.234043
comp14023	0	0	4.18229
comp141538	0	0.034239	9.99381
comp143843	0	0	3.9614
comp14398	0	0.223462	4.7668
comp14513	0	0	5.96198
comp1499671	0	0	2.85174
comp15052	6.07847	2.36234	0
comp15150	0.531386	0	6.77477
comp1517465	0	0	2.38624
comp15225	0	5.8356	0
comp16050	0.321481	0	0
comp163362	0	0	5.3907
comp17000	0.139429	19.8859	0
comp17052	0	0	116.784
comp173701	0	0.153585	10.3447
comp176736	0	0	9.04767
comp17810	0.194587	0	0
comp180542	0	0	8.60312
comp180922	0	0	10.7893
comp181871	0	0	5.39794
comp18279	0	0	0.578731
comp18282	0.0909485	0	0
comp18389	0	0.616181	1.16012
comp18515	0.232424	0	0
comp18727	0.0909485	0	2.62073
comp188912	0.163543	0	6.2713
comp18948	0	0	3.10518
comp18975	0.129868	0	4.02433
comp194061	0	0	3.88539
comp19464	0	0	4.20922
comp19479	0	0	1.92285
comp19543	0	0	5.12438
comp19679	0	0	1.0051
comp20161	0	0	18.4537
comp2029244	0	0	2.50939
comp21032	0	1.99505	0
comp21650	0	0	4.4371
comp217916	0	0	5.13829
comp218982	0	0	6.32482
comp22184	0.197836	0	252.571
comp22193	2.10966	0	0
comp22488	0.406643	0.508397	4.60089
comp22533	0.065884	0	7.04917
comp22673	0	1.4981	0
comp229705	0.239862	0.616396	6.83959
comp229767	0	0	3.4135
comp2298	0	0	1.5663
comp23309	0.259737	0	18.5387
comp234432	0	0	6.11202
comp23664	0	1.97103	0
comp24021	0	0.916663	1.29439
comp24073	0	0	5.84673
comp241299	2.03159	0	0.467398
comp241374	0	0	5.43712
comp241655	0	0	1.73442
comp24168	0.207137	0.266149	2.55027
comp243400	0	0	8.62423
comp244516	0	0	11.5629
comp24570	0.07122	0.225172	1.69198
comp24623	0.313773	0	0
comp248498	0	0	4.39067
comp248872	0	0	10.3493
comp24902	0.12616	0	7.34451
comp249158	0	0	4.436
comp249322	0	0	2.11932
comp2499901	0.604479	0	0
comp25405	0.0700895	0	2.39906
comp255231	0	0	3.8315
comp256	0	0	4.01453
comp256893	0	0	3.72012
comp257011	0	0	4.42902
comp257218	0.417614	0.239579	2.16512
comp25852	0	0	5.71663
comp26017	0.0181895	0.0220275	14.5698
comp26151	0	0	1.02541
comp26379	0	0	26.678
comp266150	0	0	4.95545
comp26755	0	2.08085	0
comp26830	0	0	0.429243
comp268301	0	0	3.3812
comp26891	0.0371065	0	6.23528
comp269725	0	0	5.67806
comp27051	0.0402435	665.073	0.10036
comp27154	1.13556	0.144754	0.0817605
comp27520	0	0	9.33051
comp27534	0	0	1.28224
comp275867	0	0	4.78994
comp28309	0.225129	0.0241055	0
comp28426	0.022189	4.25869	0
comp28469	0	12.698	0
comp285833	0	0	7.17856
comp28629	0	3.47251	0
comp28676	0	6.82079	0
comp28689	0	7.37179	0
comp28703	4.59823	0	0.190155
comp28729	0	8.33952	0
comp28740	0	14.1784	0
comp287524	0	0	3.43952
comp28781	0.458547	0	0
comp28863	0.0161745	40.8183	0.019329
comp28893	0	11.8954	0
comp28897	29.6624	9.69111	0.080609
comp2892	0	0.709977	0.215971
comp28920	0	14.6386	0
comp28921	0	8.10986	0
comp301027	0.131158	0	0.679988
comp301528	0.049219	0	4.82311
comp312987	0.253164	0	8.89228
comp313547	0	0	9.31451
comp322991	0	0	13.8283
comp3254	0	0	1.27317
comp337739	0	0	9.16074
comp340163	0	0	2.88168
comp3430	0.160741	0.206535	1.75915
comp351811	0	0	2.60237
comp354525	0	0	10.7828
comp357851	0	0	3.08779
comp358416	0	0	2.37954
comp361629	0	0	3.58663
comp367213	0	0	9.8367
comp372117	0	0	3.1597
comp372133	0	0	3.69159
comp372786	0	0	1.94419
comp3779	0	0	1.5425
comp381459	0	0	3.33447
comp3848	0	0	6.77569
comp392634	0	0	5.3008
comp397775	0	0	5.81016
comp404	0	0	6.55872
comp414800	0	0	2.96312
comp414941	0	0	3.84858
comp415230	0	0	9.37936
comp416591	0	0.586136	1.31672
comp422099	0	0	7.52265
comp4319	0.197836	0	4.16135
comp437060	0	0	3.27286
comp4371	0	1.83333	0
comp438150	0	0	1.9791
comp44855	0.0154935	0	41.7627
comp465846	0	0	5.00244
comp467402	0	0	3.16879
comp468700	0	0	2.41264
comp469462	0	0	1.72217
comp473171	0	0	2.54124
comp476082	0	0	3.93887
comp478740	0	0	2.77805
comp493236	0	0	2.41236
comp4999	0	0	0.873954
comp506752	0	0	2.30578
comp528650	0	0	9.58739
comp530621	0	0	7.87554
comp543645	0	0	3.43697
comp5880	0	0.173384	3.44979
comp60374	0	0	49.9099
comp607031	0	1.83333	1.74791
comp608269	0	0	3.3933
comp608457	0	0	1.95616
comp609179	0	0	2.49529
comp611187	0	0	5.70406
comp62186	0	0	39.556
comp6550	0	0	4.50558
comp6599	0	0	4.50224
comp6610	0	0	13.3508
comp664058	0	0	4.57752
comp665526	0	0	1.78988
comp670832	0	0	6.5486
comp67149	0	0	33.1359
comp672168	0	0	6.477
comp68578	0	0	31.9137
comp69326	0	0	33.4124
comp69567	0	0	24.4953
comp70573	0	0	26.2351
comp709821	0	0	4.11134
comp711984	0	0	6.49502
comp712537	0	0	8.94879
comp714148	0	0.174652	2.6698
comp71438	0	0	41.8435
comp716195	0	0	2.11314
comp7312	0	0	8.87484
comp73171	0	0	33.5026
comp7410	0	0	3.85334
comp7421	0	0	5.61578
comp75269	0	0	28.7016
comp759225	0	0	3.02232
comp767	0	0	2.02542
comp7685	0	0	4.37552
comp771	0.440381	0.133326	2.10855
comp777092	0	0.167986	1.22153
comp78264	0	0	18.3997
comp78553	0	0.0275345	22.8159
comp78571	0	0	16.3446
comp7876	0.719587	0	7.94735
comp79600	0	0	33.4055
comp79930	0	0	20.1474
comp80685	0	0	25.4586
comp81190	0	0	24.0561
comp82256	0	0	28.7959
comp8354	0	0	25.8259
comp837098	0	0	1.13652
comp84044	0	0	19.4018
comp8437	0	0	5.47559
comp85299	0	0	17.1195
comp854775	0	0	4.3396
comp854786	0	0	5.68505
comp8568	0	0	62.4863
comp85692	0	0	29.9938
comp859180	0	0	5.30606
comp8670	0	0	13.4924
comp874963	0	0	1.71749
comp877478	0	0.279079	0.594259
comp88961	0.050405	0	26.6284
comp8897	0	0.153585	32.1579
comp8931	0	0	26.8278
comp8956	0	0	20.9949
comp9026	0	0	27.5298
comp90785	0	0	23.8873
comp908730	0	0	2.94926
comp933628	0	0	5.04783
comp934009	0	0	1.92551
comp93483	0	0	11.9389
comp934965	0	0	6.07679
comp9436	0	0	13.4995
comp951979	0.434399	0	3.55718
comp955	0	0.837235	0
comp958431	0	0	3.14093
comp9802	0	0.41307	3.93164
comp9850	0	0	26.2245
comp99294	0	0	22.628
